# Supplementary material for: Bromidobis(N,N′-diphenyl­thio­urea-κS)copper(I) monohydrate
Source: Acta Crystallogr Sect E Struct Rep Online. 2009 Jul 11;65(Pt 8):m892–3. doi: 10.1107/S1600536809026038 (PMC2977283; doi:10.1107/S1600536809026038)
Supplement: Supplementary file 2 [file e-65-0m892-Isup2.hkl]

#
# h,k,l, Fc-squared, Fo-squared, sigma(Fo-squared) and status flag
#
data_I
_shelx_title '    TM1_0m in P-1'
_shelx_refln_list_code          4
_shelx_F_calc_maximum      218.70
_exptl_crystal_F_000       628.00
_reflns_d_resolution_high  0.7506
 
loop_
 _symmetry_equiv_pos_as_xyz
 'x, y, z'
 '-x, -y, -z'
 
_cell_length_a     9.6195
_cell_length_b    12.1937
_cell_length_c    12.7969
_cell_angle_alpha  89.345
_cell_angle_beta   73.154
_cell_angle_gamma  69.225
 
_shelx_F_squared_multiplier     1.000
 
loop_
 _refln_index_h
 _refln_index_k
 _refln_index_l
 _refln_F_squared_calc
 _refln_F_squared_meas
 _refln_F_squared_sigma
 _refln_observed_status
   1   0   0     5931.82     5087.48    275.62 o
   2   0   0      699.16     1027.50     10.16 o
   3   0   0      221.55      123.47      2.06 o
   4   0   0     2937.42     3112.63     31.87 o
   5   0   0      285.60      316.80      4.38 o
   6   0   0       99.97       72.05      2.27 o
   7   0   0       90.85       82.81      2.89 o
   8   0   0       14.94       16.62      3.39 o
   9   0   0      204.07      210.09      7.02 o
  10   0   0      363.33      344.05     10.71 o
  11   0   0      165.91      165.26     10.37 o
 -11   1   0        0.76       -0.31      7.86 o
 -10   1   0        8.21       16.45      7.21 o
  -9   1   0       53.65       74.71      6.31 o
  -8   1   0        4.42        5.65      3.59 o
  -7   1   0      827.16      798.95     10.38 o
  -6   1   0     1092.44     1101.43     12.38 o
  -5   1   0     1243.93     1354.66     15.65 o
  -4   1   0      111.59      184.32      3.02 o
  -3   1   0      944.84      980.64      9.94 o
  -2   1   0     2471.35     2424.51     23.20 o
  -1   1   0       26.67       11.55      0.96 o
   1   1   0     4228.84     3135.83     60.70 o
   2   1   0       73.16      151.66      1.70 o
   3   1   0     2273.51     2180.36     19.32 o
   4   1   0      847.71      797.18      8.72 o
   5   1   0     1210.44     1161.73     12.55 o
   6   1   0        9.48       12.26      1.64 o
   7   1   0      446.96      466.63      7.71 o
   8   1   0      126.27      110.77      5.94 o
   9   1   0        3.13        1.04      3.48 o
  10   1   0      284.63      301.65      8.49 o
  11   1   0      289.61      286.60     13.22 o
 -10   2   0        0.60        2.74      7.49 o
  -9   2   0      127.61      128.51      6.00 o
  -8   2   0      450.95      447.50      9.87 o
  -7   2   0        2.00        6.13      2.80 o
  -6   2   0     1603.05     1568.46     19.83 o
  -5   2   0     6336.30     6402.59     70.02 o
  -4   2   0     2696.93     2660.74     27.59 o
  -3   2   0      238.53      334.32      4.19 o
  -2   2   0       16.95       63.10      1.43 o
  -1   2   0     2435.32     2711.12     27.52 o
   0   2   0     2142.94     1938.68     18.77 o
   1   2   0      215.54      488.55      4.53 o
   2   2   0      206.30      257.79      2.35 o
   3   2   0      170.90      296.88      2.99 o
   4   2   0     7574.50     7764.58     67.92 o
   5   2   0       20.89       38.83      2.31 o
   6   2   0      130.49      157.53      3.98 o
   7   2   0       39.01       28.45      1.97 o
   8   2   0      381.02      383.88      6.26 o
   9   2   0      250.14      284.75      6.82 o
  10   2   0       82.57       81.38      5.25 o
  11   2   0       21.69       20.75      7.64 o
 -10   3   0       45.26       41.81     10.99 o
  -9   3   0        3.82        0.37      5.37 o
  -8   3   0       92.98       77.45      5.84 o
  -7   3   0      255.30      248.82      8.31 o
  -6   3   0      552.45      565.92      7.99 o
  -5   3   0     1292.80     1376.01     16.29 o
  -4   3   0     4979.19     4846.69     52.22 o
  -3   3   0    11935.44    12068.45    176.30 o
  -2   3   0      112.09      145.26      4.88 o
  -1   3   0     6042.52     6164.62     55.54 o
   0   3   0     7380.36     7264.60     69.11 o
   1   3   0      102.29      120.58      2.16 o
   2   3   0      696.94      526.63      5.99 o
   3   3   0     5281.63     5488.31     42.22 o
   4   3   0      208.26      209.50      2.44 o
   5   3   0     2769.57     2609.90     26.77 o
   6   3   0     3324.61     3348.74     34.78 o
   7   3   0     1589.54     1556.11     23.36 o
   8   3   0      443.85      408.00      6.11 o
   9   3   0        3.44        2.02      3.34 o
  10   3   0        1.08       -0.75      4.01 o
  11   3   0       14.76        3.60      7.10 o
  12   3   0       46.39       34.40     11.50 o
  -9   4   0      187.56      174.62     11.14 o
  -8   4   0       10.65       15.91      9.73 o
  -7   4   0        3.64        2.44      3.90 o
  -6   4   0      489.53      487.32      8.76 o
  -5   4   0       22.46       18.50      2.38 o
  -4   4   0      375.04      442.71      7.49 o
  -3   4   0     2049.86     2304.81     25.49 o
  -2   4   0     2541.29     2504.43     31.54 o
  -1   4   0     1158.45     1021.33     10.48 o
   0   4   0      218.18      258.06      3.40 o
   1   4   0      978.11      896.53      8.39 o
   2   4   0     1069.67      899.82      8.36 o
   3   4   0       60.68       84.95      1.71 o
   4   4   0     3653.59     3703.98     31.23 o
   5   4   0        9.32        1.89      1.21 o
   6   4   0     2233.96     2356.89     24.87 o
   7   4   0     2700.90     2619.90     29.70 o
   8   4   0     1698.45     1618.21     17.88 o
   9   4   0      307.00      289.08      6.84 o
  10   4   0        2.97        4.03      3.77 o
  11   4   0       78.62       90.97     11.54 o
  12   4   0        3.42       -9.85     10.21 o
  -9   5   0      351.59      355.26     23.04 o
  -8   5   0      563.60      546.34     18.11 o
  -7   5   0       39.54       41.63      4.63 o
  -6   5   0       24.40       21.58      4.05 o
  -5   5   0      542.42      548.62      8.85 o
  -4   5   0       77.30       80.18      3.35 o
  -3   5   0      281.86      281.99      4.86 o
  -2   5   0      646.47      652.67      7.83 o
  -1   5   0      131.46      130.49      2.67 o
   0   5   0     1322.40     1085.23     12.00 o
   1   5   0     2898.88     2690.83     25.13 o
   2   5   0     5547.49     6230.71     58.96 o
   3   5   0        5.32        4.39      0.92 o
   4   5   0      350.52      508.50      5.10 o
   5   5   0     2160.96     2197.68     19.78 o
   6   5   0        8.20        6.33      1.87 o
   7   5   0       16.89       12.34      2.44 o
   8   5   0      650.72      643.97      9.01 o
   9   5   0     1177.92     1161.80     17.51 o
  10   5   0      229.10      217.42      7.86 o
  11   5   0        0.46        2.15      9.25 o
  12   5   0        0.08       -7.15     10.35 o
  -8   6   0      147.13      143.04     10.05 o
  -7   6   0      413.21      411.99     12.54 o
  -6   6   0      109.24      113.79      7.01 o
  -5   6   0       54.57       54.41      3.69 o
  -4   6   0      781.37      758.39     11.07 o
  -3   6   0       69.57       55.41      2.82 o
  -2   6   0      335.64      331.84      5.46 o
  -1   6   0     2194.09     2064.51     23.42 o
   0   6   0      947.91      921.63     11.38 o
   1   6   0      768.01      688.83      7.85 o
   2   6   0    21179.49    22010.06    238.68 o
   3   6   0     3910.56     3704.05     38.26 o
   4   6   0     2654.71     2847.07     25.39 o
   5   6   0      177.55      237.58      3.78 o
   6   6   0      497.07      461.34      6.23 o
   7   6   0      166.62      156.93      4.07 o
   8   6   0       35.75       36.39      3.26 o
   9   6   0       38.79       26.93      4.77 o
  10   6   0      132.31      131.53      8.48 o
  11   6   0       54.08       57.03     10.86 o
  12   6   0       21.20       36.64     11.41 o
  -8   7   0       11.34       11.15      8.49 o
  -7   7   0       36.58       22.53      6.49 o
  -6   7   0       50.45       35.95      8.66 o
  -5   7   0      227.28      205.35      8.04 o
  -4   7   0      235.17      214.93      5.69 o
  -3   7   0      621.41      628.69     12.03 o
  -2   7   0       58.66       77.99      5.32 o
  -1   7   0        2.52       22.42      4.49 o
   0   7   0     1468.65     1485.65     16.55 o
   1   7   0      410.69      357.33      6.85 o
   2   7   0       55.31       66.90      2.80 o
   3   7   0     4957.75     4846.08     47.25 o
   4   7   0     5617.96     5393.20     51.94 o
   5   7   0     2304.96     2337.12     26.99 o
   6   7   0        3.11        1.53      1.94 o
   7   7   0      837.12      823.92     10.07 o
   8   7   0        7.07        5.11      3.46 o
   9   7   0        5.71        0.10      4.21 o
  10   7   0        5.58       19.83      9.25 o
  11   7   0       45.21       44.98     10.63 o
  12   7   0        0.69        3.34     10.63 o
  -7   8   0        0.44       -8.48      8.48 o
  -6   8   0       18.40       20.44      6.09 o
  -5   8   0      118.09      112.82      8.42 o
  -4   8   0      127.99      132.33      5.79 o
  -3   8   0     1824.36     1847.86     25.96 o
  -2   8   0      749.00      724.52     11.03 o
  -1   8   0      102.36      118.54      4.10 o
   0   8   0        9.54        9.39      2.76 o
   1   8   0       23.70       25.96      1.98 o
   2   8   0      244.80      263.18      4.57 o
   3   8   0       67.27      107.17      3.31 o
   4   8   0      860.67      957.92     10.56 o
   5   8   0     1623.91     1605.54     17.35 o
   6   8   0     1606.83     1563.93     17.43 o
   7   8   0        5.71        7.65      2.59 o
   8   8   0        7.99       13.23      3.67 o
   9   8   0      196.49      190.24     10.07 o
  10   8   0        2.75        4.44      8.29 o
  11   8   0      145.64      155.32     14.02 o
  12   8   0       92.53       91.42     13.15 o
  -7   9   0        9.04      -12.69     12.69 o
  -6   9   0        0.31       -3.72      8.87 o
  -5   9   0      503.54      496.10     47.70 o
  -4   9   0      259.91      269.67     12.11 o
  -3   9   0       14.20        3.95      4.61 o
  -2   9   0     1342.18     1322.24     19.69 o
  -1   9   0     5000.14     5097.34     66.50 o
   0   9   0     1182.48     1219.75     13.57 o
   1   9   0      220.52      264.58      4.86 o
   2   9   0      617.70      583.23      7.80 o
   3   9   0      292.49      286.29      5.16 o
   4   9   0      223.38      253.67      4.53 o
   5   9   0       46.81       32.82      2.52 o
   6   9   0      691.72      680.21      9.04 o
   7   9   0       22.85       25.80      3.66 o
   8   9   0      246.96      262.25      7.80 o
   9   9   0       59.70       61.61     10.35 o
  10   9   0       38.34       43.01     10.49 o
  11   9   0       53.44       31.88     11.27 o
  -6  10   0        2.89       -7.68     16.21 o
  -5  10   0       58.92       45.19      7.45 o
  -4  10   0       19.37       14.81      7.54 o
  -3  10   0       39.79       30.18      7.25 o
  -2  10   0      111.45      100.12      7.27 o
  -1  10   0     1324.69     1275.39     21.48 o
   0  10   0     1131.14     1149.70     23.53 o
   1  10   0     1282.93     1392.45     26.45 o
   2  10   0      256.90      286.82      5.62 o
   3  10   0      717.19      702.48     11.62 o
   4  10   0      955.26      961.51     12.76 o
   5  10   0        2.36       -1.74      2.61 o
   6  10   0     1639.59     1626.48     21.44 o
   7  10   0      331.84      347.67     12.68 o
   8  10   0       52.67       53.52      6.78 o
   9  10   0      404.13      418.05     19.83 o
  10  10   0      432.11      401.38     20.93 o
  11  10   0      263.53      255.86     17.08 o
  -5  11   0      108.31       96.38     11.60 o
  -4  11   0        5.21       -7.92      7.92 o
  -3  11   0       96.64       92.45      9.11 o
  -2  11   0      118.90      104.70      6.99 o
  -1  11   0       45.27       48.42      6.85 o
   0  11   0       38.75       31.96      7.38 o
   1  11   0       11.87        8.05      7.80 o
   2  11   0     1067.18     1086.69     19.19 o
   3  11   0      306.69      298.39      8.92 o
   4  11   0        2.24       -0.74      3.76 o
   5  11   0        3.14        1.74      4.49 o
   6  11   0        7.80        9.19      4.86 o
   7  11   0      284.80      267.17     12.24 o
   8  11   0       38.40       48.19     10.95 o
   9  11   0        0.59        4.99      9.21 o
  10  11   0       69.79       88.95     11.68 o
  11  11   0      318.99      323.28     20.89 o
  -4  12   0      167.59      176.25     16.90 o
  -3  12   0       44.76       33.13      8.37 o
  -2  12   0      194.54      196.09     14.11 o
  -1  12   0      198.73      206.83      9.72 o
   0  12   0        0.08       -5.10      5.10 o
   1  12   0      659.78      653.31     13.74 o
   2  12   0      627.68      644.14     18.89 o
   3  12   0        3.27        5.04      5.46 o
   4  12   0      164.40      171.05      8.67 o
   5  12   0      953.11      927.64     19.91 o
   6  12   0      730.54      696.11     19.97 o
   7  12   0      208.30      202.91     15.57 o
   8  12   0       13.33       -5.77      9.48 o
   9  12   0        4.27        5.91     11.31 o
  10  12   0        0.62        2.75     10.76 o
  11  12   0       30.53       20.79     11.68 o
  -3  13   0       54.71       45.16     14.79 o
  -2  13   0       58.82       59.93      9.98 o
  -1  13   0        8.65       -2.79      7.73 o
   0  13   0       16.52       19.90      6.12 o
   1  13   0        5.04        8.46      5.58 o
   2  13   0      406.83      407.33     15.54 o
   3  13   0      504.05      477.30     13.49 o
   4  13   0        4.49        7.42      5.69 o
   5  13   0      241.32      229.70     12.09 o
   6  13   0     1386.75     1338.55     32.70 o
   7  13   0      484.05      509.65     17.13 o
   8  13   0      123.93      135.85     13.74 o
   9  13   0        0.22       -3.25     11.91 o
  10  13   0       41.01       53.27     12.60 o
  -1  14   0       98.93      105.64     10.95 o
   0  14   0        2.82       -6.43      8.76 o
   1  14   0       55.48       45.55      6.84 o
   2  14   0        0.79       -3.15      6.43 o
   3  14   0       49.15       28.55      8.31 o
   4  14   0        7.86        6.45      8.05 o
   5  14   0       21.50       39.70     14.06 o
   6  14   0       25.92       18.93     11.86 o
   7  14   0      333.00      358.87     21.12 o
   8  14   0      276.97      317.65     21.99 o
   9  14   0       29.09       38.02     12.37 o
   0  15   0       63.16       55.15     15.07 o
   1  15   0      535.81      530.82     28.49 o
   2  15   0      397.06      394.82     17.06 o
   3  15   0       75.54       71.04     14.45 o
   4  15   0        1.94        2.74      7.79 o
   5  15   0       90.40       99.26      9.87 o
   6  15   0        6.30       -6.69     12.64 o
   7  15   0        3.57       -6.82     11.77 o
   8  15   0        1.64       -3.62     13.37 o
   3  16   0      269.33      271.61     23.18 o
   4  16   0       93.78       86.53     30.67 o
   5  16   0        1.09       -3.89     12.09 o
   6  16   0       94.05       97.24     15.12 o
  -5 -16   1        6.30       13.05     12.55 o
  -4 -16   1       34.32       36.05     13.79 o
  -3 -16   1        0.30       -3.10      8.57 o
  -8 -15   1      147.85      175.93     17.77 o
  -7 -15   1       11.90       13.65     13.33 o
  -6 -15   1       45.81       72.23     13.56 o
  -5 -15   1       17.26       21.94     11.91 o
  -4 -15   1       44.89       37.67     14.75 o
  -3 -15   1       99.33      108.02     10.14 o
  -2 -15   1      233.76      257.63     14.17 o
  -1 -15   1       21.86       11.50     13.88 o
   0 -15   1        9.08       -2.20     13.83 o
  -9 -14   1       51.23       56.11     12.96 o
  -8 -14   1        0.00       11.54     12.73 o
  -7 -14   1       49.22       63.76     12.50 o
  -6 -14   1      224.25      212.85     18.96 o
  -5 -14   1      217.50      193.19     11.85 o
  -4 -14   1        0.47       -0.59      7.36 o
  -3 -14   1        9.12       16.67      7.83 o
  -2 -14   1      152.72      133.37     20.22 o
  -1 -14   1      403.29      412.30     16.52 o
   0 -14   1      248.20      260.64     13.32 o
   1 -14   1       23.90       21.57      8.87 o
   2 -14   1       90.81       80.39     14.79 o
 -10 -13   1       29.58       44.98     13.51 o
  -9 -13   1       13.40       11.41     12.23 o
  -8 -13   1      148.74      146.57     14.06 o
  -7 -13   1      184.39      183.44     15.48 o
  -6 -13   1        4.68        1.61      7.72 o
  -5 -13   1      332.90      353.83     15.01 o
  -4 -13   1      535.07      528.85     17.52 o
  -3 -13   1      193.96      181.15     10.95 o
  -2 -13   1      160.50      109.54      7.72 o
  -1 -13   1       10.15        2.22      5.75 o
   0 -13   1       95.61       98.12      7.58 o
   1 -13   1      182.17      200.91      9.70 o
   2 -13   1        4.73       -7.09     10.28 o
   3 -13   1      105.07       99.16     15.02 o
 -10 -12   1       36.49       30.64     12.50 o
  -9 -12   1        0.49        1.69     11.04 o
  -8 -12   1        0.22       -6.23     10.08 o
  -7 -12   1      124.44      135.35     12.55 o
  -6 -12   1      294.74      317.06     12.79 o
  -5 -12   1       69.12       81.12      7.93 o
  -4 -12   1       14.36       16.71      5.51 o
  -3 -12   1      169.26      180.15     13.15 o
  -2 -12   1      322.14      335.71     14.05 o
  -1 -12   1      156.15      137.33      6.59 o
   0 -12   1       56.34       58.34      6.32 o
   1 -12   1       59.10       59.67      6.61 o
   2 -12   1       14.38        1.90      7.95 o
   3 -12   1       68.89       66.57      9.49 o
   4 -12   1       10.59       12.05     13.51 o
 -11 -11   1       27.96       19.83     10.44 o
 -10 -11   1      278.74      308.99     19.74 o
  -9 -11   1      123.08      148.91     13.92 o
  -8 -11   1       42.70       35.96      9.48 o
  -7 -11   1        2.80       11.95      6.49 o
  -6 -11   1       22.85       22.68      6.16 o
  -5 -11   1      266.91      286.19      8.99 o
  -4 -11   1      938.61      946.81     22.05 o
  -3 -11   1      695.25      674.93     13.50 o
  -2 -11   1      224.93      259.75      9.62 o
  -1 -11   1     2199.74     2184.47     33.94 o
   0 -11   1     1667.08     1624.88     26.57 o
   1 -11   1       12.69        6.24      5.16 o
   2 -11   1        4.72        1.98      5.48 o
   3 -11   1       12.99        9.97     11.11 o
   4 -11   1        6.65       -4.96     12.41 o
   5 -11   1      130.27      115.10     15.21 o
 -11 -10   1       27.90       43.88     10.44 o
 -10 -10   1        6.34       23.77      9.39 o
  -9 -10   1       41.68       41.50     10.35 o
  -8 -10   1      531.99      547.35     23.27 o
  -7 -10   1      350.39      345.29      9.14 o
  -6 -10   1      833.20      797.34     13.31 o
  -5 -10   1       31.06       27.85      3.08 o
  -4 -10   1      137.67      138.46      4.70 o
  -3 -10   1      621.53      629.45      9.43 o
  -2 -10   1      469.54      483.25      8.42 o
  -1 -10   1       54.79       74.40      5.50 o
   0 -10   1      335.68      359.73     10.23 o
   1 -10   1      424.46      433.20     10.46 o
   2 -10   1      134.80      133.99      7.09 o
   3 -10   1        3.83       -4.65      4.65 o
   4 -10   1       21.85       27.60      7.97 o
   5 -10   1      114.08       98.57      9.74 o
   6 -10   1      127.11      129.82     38.93 o
 -11  -9   1        5.41       12.64     10.58 o
 -10  -9   1       85.13       82.17     11.18 o
  -9  -9   1      235.15      225.26     15.16 o
  -8  -9   1       58.35       58.58      5.46 o
  -7  -9   1        5.79       19.82      3.98 o
  -6  -9   1     2074.86     2183.39     25.46 o
  -5  -9   1      806.73      804.50      9.56 o
  -4  -9   1      111.38      110.03      3.45 o
  -3  -9   1        4.30        7.22      1.98 o
  -2  -9   1       69.84       86.57      3.41 o
  -1  -9   1       14.42       23.65      4.31 o
   0  -9   1     2305.94     2246.58     23.15 o
   1  -9   1      468.98      477.08     13.49 o
   2  -9   1      114.14      114.95      9.45 o
   3  -9   1      191.76      207.73      8.57 o
   4  -9   1      312.86      292.13     10.73 o
   5  -9   1       68.42       54.80      8.32 o
   6  -9   1       19.61        9.78      6.84 o
   7  -9   1        7.70       -3.07      8.61 o
 -11  -8   1        4.67       11.08      8.93 o
 -10  -8   1       39.39       39.35      8.89 o
  -9  -8   1       15.39       18.78      4.97 o
  -8  -8   1      297.35      291.64      9.07 o
  -7  -8   1     1049.87     1019.79     14.10 o
  -6  -8   1        3.96        6.58      2.21 o
  -5  -8   1      314.81      331.98      5.35 o
  -4  -8   1     2631.74     2618.04     26.32 o
  -3  -8   1      847.64      830.75     10.07 o
  -2  -8   1       80.87      119.31      3.18 o
  -1  -8   1      355.28      296.69      4.71 o
   0  -8   1      596.66      702.13      8.55 o
   1  -8   1     1596.52     1557.69     18.67 o
   2  -8   1      968.20      930.16     13.31 o
   3  -8   1     1328.80     1255.45     18.78 o
   4  -8   1       47.07       55.13      5.42 o
   5  -8   1      753.06      772.57     21.42 o
   6  -8   1      197.30      200.21     24.62 o
   7  -8   1       62.69       55.62      9.60 o
 -11  -7   1       59.40       63.44     10.90 o
 -10  -7   1       92.60       98.10      7.29 o
  -9  -7   1        9.84       17.61      4.70 o
  -8  -7   1       14.26        6.34      3.44 o
  -7  -7   1       98.64      110.06      3.92 o
  -6  -7   1      565.74      561.54      9.59 o
  -5  -7   1      837.62      796.76      9.53 o
  -4  -7   1       54.67       77.69      2.86 o
  -3  -7   1     1237.15     1163.17     14.51 o
  -2  -7   1     1493.69     1307.58     15.49 o
  -1  -7   1     1951.47     1928.63     22.60 o
   0  -7   1      119.72      165.45      4.36 o
   1  -7   1      110.12       89.43      2.74 o
   2  -7   1      452.23      450.17      7.66 o
   3  -7   1     1927.68     1964.63     27.10 o
   4  -7   1      550.70      544.31      9.21 o
   5  -7   1      172.31      166.44      6.75 o
   6  -7   1      505.03      479.68     15.73 o
   7  -7   1      311.26      316.87     19.67 o
   8  -7   1       30.07       29.52      8.92 o
 -12  -6   1       27.14       25.65     10.95 o
 -11  -6   1        0.54       -9.16      9.16 o
 -10  -6   1       54.41       48.10      7.05 o
  -9  -6   1      474.97      478.74     13.48 o
  -8  -6   1      529.23      536.12     10.46 o
  -7  -6   1       43.87       39.20      2.53 o
  -6  -6   1       93.62      106.13      3.25 o
  -5  -6   1      412.76      486.63      7.33 o
  -4  -6   1     2015.34     1900.03     18.01 o
  -3  -6   1     3490.39     3507.08     32.54 o
  -2  -6   1     1073.87     1182.51     13.89 o
  -1  -6   1     1420.04     1261.50     21.14 o
   0  -6   1     9771.48    10361.26    112.62 o
   1  -6   1      251.72      181.10      3.61 o
   2  -6   1      532.94      589.76      8.67 o
   3  -6   1        1.34        1.70      2.03 o
   4  -6   1      218.41      216.50      5.17 o
   5  -6   1      133.56      137.03      5.08 o
   6  -6   1       12.53       11.24      4.61 o
   7  -6   1       15.42       -3.55      5.19 o
   8  -6   1       17.07       23.10      6.38 o
   9  -6   1       24.80       19.58      9.60 o
 -11  -5   1       54.82       66.09     10.76 o
 -10  -5   1      104.98      110.24      5.65 o
  -9  -5   1        0.61        3.83      3.86 o
  -8  -5   1      502.63      516.39      8.28 o
  -7  -5   1      654.09      634.66      8.53 o
  -6  -5   1      871.53      850.23      9.86 o
  -5  -5   1       85.93       87.23      2.33 o
  -4  -5   1      226.67      204.20      2.96 o
  -3  -5   1     2080.88     2158.83     20.77 o
  -2  -5   1     3817.62     3635.75     33.53 o
  -1  -5   1     1805.70     1618.90     17.21 o
   0  -5   1      784.50      928.44     11.91 o
   1  -5   1     3844.61     3588.02     36.89 o
   2  -5   1     1988.53     1693.02     19.35 o
   3  -5   1     1452.96     1594.36     18.38 o
   4  -5   1       21.61       32.63      2.64 o
   5  -5   1      194.46      184.67      4.95 o
   6  -5   1      110.40      106.58      4.54 o
   7  -5   1      349.34      328.37     13.06 o
   8  -5   1       52.57       68.43      7.77 o
   9  -5   1       18.87       11.38      8.69 o
 -11  -4   1        4.14        1.46      7.60 o
 -10  -4   1       98.41       83.17      4.61 o
  -9  -4   1      406.75      397.89      8.06 o
  -8  -4   1      220.72      218.54      5.05 o
  -7  -4   1       94.98      102.96      2.93 o
  -6  -4   1     2113.45     2023.81     20.17 o
  -5  -4   1     1150.15      994.45     10.36 o
  -4  -4   1     4353.41     5079.01     46.72 o
  -3  -4   1      734.38     1020.84      9.94 o
  -2  -4   1       94.59      174.44      3.21 o
  -1  -4   1     1116.07     1146.50     11.55 o
   0  -4   1    11816.61    11735.78    111.59 o
   1  -4   1      141.62       84.81      2.98 o
   2  -4   1      242.55      332.78      4.53 o
   3  -4   1     2770.39     2610.73     28.63 o
   4  -4   1     2396.56     2379.87     26.40 o
   5  -4   1       66.76       83.52      3.24 o
   6  -4   1       69.93       51.85      3.43 o
   7  -4   1        1.83        0.07      3.58 o
   8  -4   1       64.10       66.11      7.08 o
   9  -4   1      200.38      208.06      9.53 o
  10  -4   1       51.62       64.97      9.18 o
 -11  -3   1       15.82        6.35      7.34 o
 -10  -3   1       57.10       54.04      4.30 o
  -9  -3   1      183.14      168.53      5.50 o
  -8  -3   1      386.42      379.42      6.71 o
  -7  -3   1      166.47      161.57      3.40 o
  -6  -3   1       46.69       34.25      1.75 o
  -5  -3   1      220.01      220.50      3.15 o
  -4  -3   1     8420.48     8647.20     74.94 o
  -3  -3   1     5953.15     6151.89     53.88 o
  -2  -3   1       24.52       22.30      0.85 o
  -1  -3   1      272.25      158.23      2.18 o
   0  -3   1      242.31      159.68      3.06 o
   1  -3   1     1959.32     2016.57     19.57 o
   2  -3   1     5322.27     5120.51     48.55 o
   3  -3   1     1128.36     1115.96     11.34 o
   4  -3   1     1070.64     1211.69     14.03 o
   5  -3   1      690.28      695.54      9.69 o
   6  -3   1      993.02      947.35     12.07 o
   7  -3   1      190.89      185.32      6.28 o
   8  -3   1       19.33       12.58      4.32 o
   9  -3   1       23.74       25.90     10.93 o
  10  -3   1      147.68      168.48     13.70 o
 -11  -2   1       23.45       23.93      7.75 o
 -10  -2   1      118.66      143.18      5.92 o
  -9  -2   1      488.04      437.40      8.62 o
  -8  -2   1       20.40       26.47      2.76 o
  -7  -2   1      165.03      185.43      3.50 o
  -6  -2   1      990.40      947.10     10.03 o
  -5  -2   1     4588.56     4469.20     40.58 o
  -4  -2   1     1421.35     1466.05     13.71 o
  -3  -2   1      228.01      294.15      2.85 o
  -2  -2   1     9584.36     9479.41     79.46 o
  -1  -2   1      622.68      553.28      5.68 o
   0  -2   1     4591.56     5497.52     67.46 o
   1  -2   1      458.61      786.09      7.52 o
   2  -2   1     1704.60     2161.02     19.70 o
   3  -2   1       81.04       47.68      1.41 o
   4  -2   1     2887.28     2638.20     28.95 o
   5  -2   1     1103.69     1114.25     13.11 o
   6  -2   1       41.04       49.11      2.80 o
   7  -2   1      604.36      596.85      9.93 o
   8  -2   1       76.66       76.66      4.75 o
   9  -2   1       15.84       15.72      5.27 o
  10  -2   1       52.20       53.40      9.16 o
 -11  -1   1       13.18       28.41      7.81 o
 -10  -1   1       39.98       50.07      4.88 o
  -9  -1   1      801.14      783.44     12.88 o
  -8  -1   1       59.90       64.43      3.56 o
  -7  -1   1       13.12       11.14      2.15 o
  -6  -1   1      237.24      260.66      4.08 o
  -5  -1   1      114.81      128.47      2.46 o
  -4  -1   1     4355.90     4561.01     43.46 o
  -3  -1   1     7360.33     7342.21     61.10 o
  -2  -1   1     1417.13     1457.90     13.03 o
  -1  -1   1      356.80      310.34      3.53 o
   0  -1   1     2765.48     2327.47     62.28 o
   1  -1   1     1812.23     1787.88     17.10 o
   2  -1   1       63.75      108.08      1.53 o
   3  -1   1     1539.14     1399.37     13.78 o
   4  -1   1      510.15      606.65      6.54 o
   5  -1   1     4509.72     4779.53     48.67 o
   6  -1   1     2541.31     2472.00     27.89 o
   7  -1   1      270.88      269.16      5.53 o
   8  -1   1       72.71       82.74      3.91 o
   9  -1   1      239.80      243.14      7.39 o
  10  -1   1      243.59      258.34      9.86 o
  11  -1   1       16.14        0.97      7.77 o
 -11   0   1       14.26       20.87      8.19 o
 -10   0   1       10.52       14.11      5.53 o
  -9   0   1        6.96        8.67      4.03 o
  -8   0   1       27.95       28.58      3.93 o
  -7   0   1      725.35      718.32      9.36 o
  -6   0   1      590.57      605.79      8.03 o
  -5   0   1        0.56       -1.33      1.33 o
  -4   0   1      281.75      427.51      4.81 o
  -3   0   1       85.82      124.16      1.96 o
  -2   0   1     2367.96     2211.37     19.46 o
  -1   0   1      622.61      431.38      4.20 o
   1   0   1     3707.68     3324.40    161.63 o
   2   0   1    33500.82    31019.92    276.93 o
   3   0   1      505.42      532.02      5.71 o
   4   0   1      297.37      388.31      4.28 o
   5   0   1       11.52       15.70      1.41 o
   6   0   1      692.52      718.44      9.17 o
   7   0   1      298.13      285.75      5.45 o
   8   0   1      315.28      321.37      6.95 o
   9   0   1        2.34        3.01      3.88 o
  10   0   1      135.74      147.23      7.57 o
  11   0   1       56.12       64.21      8.82 o
 -10   1   1        0.42       -0.45      7.05 o
  -9   1   1      246.92      270.71      7.94 o
  -8   1   1      570.69      587.39     11.39 o
  -7   1   1       43.83       47.22      3.15 o
  -6   1   1       89.84       81.21      2.50 o
  -5   1   1     1645.95     1520.40     17.35 o
  -4   1   1     1179.89     1140.13     11.49 o
  -3   1   1      191.84      282.56      3.40 o
  -2   1   1     1454.58     1299.87     11.58 o
  -1   1   1      775.81     1024.29     10.56 o
   0   1   1     3656.34     3330.58     75.93 o
   1   1   1     3810.23     3542.60     38.73 o
   2   1   1     1145.75     1220.51      9.98 o
   3   1   1     4348.96     4347.47     36.01 o
   4   1   1     2696.83     2397.59     22.11 o
   5   1   1     1015.90      900.85      9.38 o
   6   1   1      227.69      296.82      4.25 o
   7   1   1       46.68       36.33      2.68 o
   8   1   1      283.92      275.90      5.41 o
   9   1   1       34.38       31.22      3.72 o
  10   1   1        8.65       11.95      5.14 o
  11   1   1        1.60       -0.80     13.53 o
 -10   2   1        8.97       18.81      9.21 o
  -9   2   1      167.95      151.31      8.19 o
  -8   2   1      361.89      337.79      8.31 o
  -7   2   1     1138.99     1120.80     18.70 o
  -6   2   1      433.84      435.81      7.04 o
  -5   2   1      147.72      170.22      3.42 o
  -4   2   1     3870.27     3957.48     38.02 o
  -3   2   1    11501.24    11775.63    111.28 o
  -2   2   1     6046.85     6316.72     57.19 o
  -1   2   1     1284.97     1821.66     17.64 o
   0   2   1     1939.29     2658.74     22.43 o
   1   2   1     1423.41     1619.72     14.27 o
   2   2   1    36809.39    32479.41    265.37 o
   3   2   1      632.27      466.17      4.04 o
   4   2   1      294.70      306.24      3.43 o
   5   2   1      427.37      356.73      4.19 o
   6   2   1     3019.13     3164.96     29.21 o
   7   2   1      567.18      564.43      7.27 o
   8   2   1      217.34      201.66      4.63 o
   9   2   1       27.36       29.10      3.57 o
  10   2   1       48.69       49.46      5.41 o
  11   2   1      206.66      208.73     13.44 o
  12   2   1      180.83      165.35     15.30 o
 -10   3   1       60.23       80.58      9.53 o
  -9   3   1       49.10       68.42      9.32 o
  -8   3   1      194.45      184.62      7.09 o
  -7   3   1      113.48      114.06      6.05 o
  -6   3   1       25.19       32.97      4.11 o
  -5   3   1     1351.56     1310.96     14.47 o
  -4   3   1      332.42      283.66      4.50 o
  -3   3   1      209.35      251.51      3.79 o
  -2   3   1      918.54      737.70      8.66 o
  -1   3   1     2600.15     2472.95     22.64 o
   0   3   1       15.74       18.71      1.24 o
   1   3   1      455.78      674.52      6.57 o
   2   3   1       32.41        5.30      0.61 o
   3   3   1     7723.07     8544.55     67.75 o
   4   3   1      769.26      600.35      5.41 o
   5   3   1     2061.18     1967.94     18.73 o
   6   3   1        5.96        1.35      1.57 o
   7   3   1     1397.54     1392.22     15.37 o
   8   3   1      545.71      513.29      7.50 o
   9   3   1       14.64        7.71      3.24 o
  10   3   1        5.51        2.93      4.63 o
  11   3   1       74.02       60.69      7.68 o
  12   3   1      161.71      158.21     13.83 o
  -9   4   1       29.75       47.02      8.45 o
  -8   4   1      230.02      251.31     12.76 o
  -7   4   1      394.61      378.40      9.08 o
  -6   4   1      150.72      176.24      6.12 o
  -5   4   1        6.22       13.73      2.36 o
  -4   4   1      656.37      710.05      9.20 o
  -3   4   1     2170.98     2104.94     23.36 o
  -2   4   1      662.47      582.26      6.86 o
  -1   4   1      625.08      751.97      7.97 o
   0   4   1     4582.36     4500.24     41.26 o
   1   4   1     3648.16     3548.46     35.55 o
   2   4   1      378.20      462.30      4.44 o
   3   4   1      924.71      777.38      7.38 o
   4   4   1      274.37      275.56      2.98 o
   5   4   1        6.29        6.23      1.08 o
   6   4   1     5140.81     5125.19     47.26 o
   7   4   1      372.84      400.99      5.81 o
   8   4   1       11.42       10.09      2.32 o
   9   4   1        7.22        8.83      2.93 o
  10   4   1        7.09       12.02      4.14 o
  11   4   1      112.75       98.33      8.34 o
  12   4   1       18.90       16.08     10.72 o
  -9   5   1        8.31        2.02     19.03 o
  -8   5   1        9.89       15.39     11.18 o
  -7   5   1      576.90      560.42     11.97 o
  -6   5   1      304.48      313.96      8.21 o
  -5   5   1       11.07        9.08      2.82 o
  -4   5   1       77.97       84.69      3.37 o
  -3   5   1       65.38       57.86      2.28 o
  -2   5   1      872.66      825.44      9.49 o
  -1   5   1    10027.94    10111.07    101.06 o
   0   5   1      957.22      830.23      8.50 o
   1   5   1      693.10      741.96      8.05 o
   2   5   1     1671.41     1542.12     14.12 o
   3   5   1     1129.17      976.55      9.21 o
   4   5   1      776.40      921.47      9.24 o
   5   5   1       26.50       44.32      1.50 o
   6   5   1      141.62      173.66      3.44 o
   7   5   1     1379.12     1386.95     19.94 o
   8   5   1      399.06      390.08      5.99 o
   9   5   1      353.58      335.68      6.84 o
  10   5   1       16.52       13.94      4.73 o
  11   5   1      188.07      195.26     13.01 o
  12   5   1       47.02       26.15     11.59 o
  -8   6   1       42.50       63.85      8.91 o
  -7   6   1       49.47       52.72      6.33 o
  -6   6   1      104.83       93.86      5.47 o
  -5   6   1      522.61      494.62     10.56 o
  -4   6   1      433.11      412.39      6.83 o
  -3   6   1        4.83        2.99      2.21 o
  -2   6   1       98.43       64.70      4.34 o
  -1   6   1      547.11      658.92      7.63 o
   0   6   1      686.16      625.77     12.96 o
   1   6   1     1513.69     1174.01     13.11 o
   2   6   1     1921.30     1963.50     19.74 o
   3   6   1      821.99      809.57      7.97 o
   4   6   1     3914.29     3805.69     33.60 o
   5   6   1     2649.59     2750.76     25.92 o
   6   6   1      226.96      233.14      3.67 o
   7   6   1        3.63       -2.06      2.06 o
   8   6   1      377.95      358.13      7.62 o
   9   6   1      104.83      106.79      4.56 o
  10   6   1      222.15      235.64     10.85 o
  11   6   1       26.91       28.75      7.14 o
  12   6   1       13.72       20.75     11.13 o
  -8   7   1        8.43        5.89     13.24 o
  -7   7   1      110.49      105.53     10.06 o
  -6   7   1      243.36      246.21     10.16 o
  -5   7   1       11.38        7.95      4.32 o
  -4   7   1        1.87        8.90      3.20 o
  -3   7   1      103.40       98.92      3.93 o
  -2   7   1      426.33      419.69      7.22 o
  -1   7   1      497.11      577.24      7.56 o
   0   7   1       37.14       36.13      3.21 o
   1   7   1     1228.40     1337.24     14.97 o
   2   7   1     3306.19     3400.68     34.03 o
   3   7   1     3863.24     3775.44     37.11 o
   4   7   1      930.05     1072.81     10.45 o
   5   7   1     1437.13     1423.13     14.86 o
   6   7   1     1368.88     1331.23     14.12 o
   7   7   1       36.87       32.04      2.51 o
   8   7   1      281.20      262.94      6.62 o
   9   7   1       20.59       16.68      3.98 o
  10   7   1       46.03       53.32     10.03 o
  11   7   1      151.15      162.05     14.02 o
  12   7   1       35.01       51.12     10.95 o
  -7   8   1       16.29        1.59      8.81 o
  -6   8   1       24.83       22.89      6.36 o
  -5   8   1      271.94      285.51     10.68 o
  -4   8   1      495.81      517.61     12.88 o
  -3   8   1     1514.26     1445.02     21.09 o
  -2   8   1      914.74      883.51     12.84 o
  -1   8   1     2824.99     2886.32     32.91 o
   0   8   1      673.49      684.17     12.30 o
   1   8   1      322.07      342.09      5.43 o
   2   8   1       53.53       25.82      1.93 o
   3   8   1      154.94      145.61      3.43 o
   4   8   1     1378.81     1396.28     16.92 o
   5   8   1      676.13      622.12      7.27 o
   6   8   1      215.10      216.87      5.37 o
   7   8   1       48.24       44.50      2.70 o
   8   8   1      286.22      299.84      7.11 o
   9   8   1      252.64      258.16     13.24 o
  10   8   1       17.38        1.05      8.24 o
  11   8   1        7.76        8.66     10.31 o
  12   8   1       41.65       55.97     11.22 o
  -6   9   1       59.50       46.72     11.79 o
  -5   9   1       31.31        9.74      6.26 o
  -4   9   1      256.52      237.67     11.48 o
  -3   9   1     1227.64     1146.41     24.39 o
  -2   9   1      514.23      516.28     11.01 o
  -1   9   1        3.39        2.19      3.05 o
   0   9   1      678.79      654.35     23.12 o
   1   9   1     1736.16     1730.62     24.96 o
   2   9   1      600.16      624.09      7.92 o
   3   9   1        5.02        0.94      1.89 o
   4   9   1      139.33      127.83      3.36 o
   5   9   1     1241.55     1226.90     13.81 o
   6   9   1      355.60      349.23      5.95 o
   7   9   1      514.68      515.41     10.11 o
   8   9   1      308.57      306.22     12.06 o
   9   9   1      170.76      160.08     14.24 o
  10   9   1      148.97      153.26     13.65 o
  11   9   1        5.13       -3.98     10.40 o
  12   9   1        2.55       -8.70     10.03 o
  -5  10   1      100.77      109.14     10.84 o
  -4  10   1       17.60       14.94      6.58 o
  -3  10   1       11.73        6.03      6.81 o
  -2  10   1      179.93      181.07      8.44 o
  -1  10   1      475.91      519.50     15.98 o
   0  10   1       26.24       24.33      3.90 o
   1  10   1       43.75       53.51      3.65 o
   2  10   1     1630.11     1594.03     21.38 o
   3  10   1      339.73      325.51      5.82 o
   4  10   1       62.75       66.58      3.39 o
   5  10   1       43.36       38.81      2.91 o
   6  10   1      131.37      131.33      5.16 o
   7  10   1      139.69      119.75      5.66 o
   8  10   1      952.54      933.10     24.99 o
   9  10   1      197.43      215.78     15.12 o
  10  10   1        9.05        1.24      9.07 o
  11  10   1        9.16        2.15     11.04 o
  -5  11   1      196.18      223.93     15.25 o
  -4  11   1      291.99      292.13     15.28 o
  -3  11   1       43.97       46.16      7.99 o
  -2  11   1        1.31       -3.72      6.10 o
  -1  11   1      142.94      147.11      7.41 o
   0  11   1       26.00       23.66      5.27 o
   1  11   1      537.92      568.08     26.80 o
   2  11   1      162.17      164.71      8.18 o
   3  11   1      429.85      399.52     11.30 o
   4  11   1       92.46       88.77      5.32 o
   5  11   1      296.89      293.10      9.66 o
   6  11   1       24.82       27.59      5.51 o
   7  11   1        9.22       18.88      6.45 o
   8  11   1        2.18        5.39      6.93 o
   9  11   1      171.23      179.96     15.25 o
  10  11   1       43.12       50.89     12.09 o
  11  11   1       30.61       46.03     11.54 o
  -4  12   1       75.02       83.11     14.38 o
  -3  12   1      119.92      131.96     15.89 o
  -2  12   1       58.13       58.42      8.84 o
  -1  12   1        1.17       -1.62      6.66 o
   0  12   1       74.13       98.43      6.82 o
   1  12   1       10.36        8.39      5.18 o
   2  12   1      407.30      392.45     11.77 o
   3  12   1     1801.90     1710.57     32.11 o
   4  12   1      526.28      552.48     14.00 o
   5  12   1       45.07       47.80      5.88 o
   6  12   1      445.71      440.91     13.27 o
   7  12   1      242.43      247.34     12.27 o
   8  12   1       89.61       94.91      9.10 o
   9  12   1        0.08       -0.78     11.36 o
  10  12   1       24.92       18.78     11.41 o
  11  12   1       14.55       27.02     11.91 o
  -3  13   1        0.67       -7.37     13.28 o
  -2  13   1        0.34       -8.89     12.23 o
  -1  13   1      101.03       96.98     10.12 o
   0  13   1       84.01       83.01      9.21 o
   1  13   1        9.54        2.41      5.84 o
   2  13   1        7.11       -4.14      5.53 o
   3  13   1       30.80       14.32      5.62 o
   4  13   1      275.15      255.64     10.72 o
   5  13   1      321.67      344.90     15.86 o
   6  13   1       21.43       33.59      7.43 o
   7  13   1       10.47       17.33     20.52 o
   8  13   1      169.61      215.83     18.50 o
   9  13   1       22.82       36.78     13.10 o
  10  13   1       91.98       97.29     13.88 o
  -1  14   1      244.38      244.09     21.25 o
   0  14   1        7.14       -8.06      8.06 o
   1  14   1       45.43       59.26      9.99 o
   2  14   1       53.39       53.99      7.41 o
   3  14   1       64.79       68.96      7.29 o
   4  14   1        0.49       -5.67      5.77 o
   5  14   1       42.91       23.59      9.39 o
   6  14   1       83.87       83.72      9.30 o
   7  14   1      268.35      284.52     14.02 o
   8  14   1       51.49       60.60     12.82 o
   9  14   1       26.27       30.92     12.28 o
   1  15   1       55.30       39.09      9.56 o
   2  15   1       94.86      100.19     10.85 o
   3  15   1      280.89      316.00     20.79 o
   4  15   1      121.99      133.10     10.77 o
   5  15   1        8.52        6.70      8.29 o
   6  15   1        2.27        1.07      7.80 o
   7  15   1       62.79       54.96     13.15 o
   8  15   1       58.33       33.57     14.47 o
   3  16   1        0.29        6.60     13.92 o
   5  16   1       44.26       75.32     10.93 o
   6  16   1       66.05       87.85     14.70 o
  -5 -16   2      102.10      118.31     16.40 o
  -4 -16   2       15.76       13.79     13.33 o
  -3 -16   2       58.91       85.88     14.20 o
  -7 -15   2       28.70       34.08     13.74 o
  -6 -15   2       31.87       25.97     12.00 o
  -5 -15   2       54.92       48.37     13.88 o
  -4 -15   2       67.74       98.94     13.70 o
  -3 -15   2      107.76      113.10     10.73 o
  -2 -15   2       35.27       34.98      8.74 o
  -1 -15   2      268.80      304.80     15.24 o
   0 -15   2      542.15      560.86     29.91 o
  -9 -14   2        7.29        6.14     12.87 o
  -8 -14   2       56.36       55.47     12.41 o
  -7 -14   2       46.08       60.28     12.18 o
  -6 -14   2       31.32       21.39     12.23 o
  -5 -14   2        8.87        1.37     11.73 o
  -4 -14   2       33.83       25.41     17.31 o
  -3 -14   2        0.22       -7.61      7.61 o
  -2 -14   2       72.20       81.36      9.58 o
  -1 -14   2       18.63       -3.91      7.35 o
   0 -14   2      384.52      374.48     16.10 o
   1 -14   2      475.06      507.91     27.12 o
   2 -14   2       68.61       69.99     16.03 o
  -9 -13   2       85.17       96.78     14.20 o
  -8 -13   2      149.00      165.90     15.34 o
  -7 -13   2       31.29       32.80     10.49 o
  -6 -13   2      730.54      746.05     29.86 o
  -5 -13   2      721.69      728.99     21.54 o
  -4 -13   2      258.65      240.94     23.84 o
  -3 -13   2       23.44       18.91     14.75 o
  -2 -13   2      282.54      284.47     10.67 o
  -1 -13   2      221.17      224.75     10.58 o
   0 -13   2       97.88       70.55      7.34 o
   1 -13   2       40.93       22.32      6.36 o
   2 -13   2        8.62        6.70      8.32 o
   3 -13   2       55.72       65.25     13.60 o
 -10 -12   2        6.43       -0.23     11.68 o
  -9 -12   2       16.28       10.21     11.13 o
  -8 -12   2       66.44       59.54     10.86 o
  -7 -12   2      127.54      124.49     13.01 o
  -6 -12   2       86.27       78.83     11.68 o
  -5 -12   2      648.45      657.58     24.00 o
  -4 -12   2     2394.68     2313.76     51.22 o
  -3 -12   2     1786.82     1746.33     40.19 o
  -2 -12   2       25.74       12.97      5.76 o
  -1 -12   2       66.05       88.88      6.99 o
   0 -12   2      230.19      237.08      8.76 o
   1 -12   2       29.04       13.03      5.97 o
   2 -12   2      222.14      219.31     10.38 o
   3 -12   2      127.41      138.46     11.15 o
   4 -12   2        2.91       -8.46      8.46 o
 -10 -11   2      155.56      142.91     14.06 o
  -9 -11   2      164.92      144.05     13.56 o
  -8 -11   2        2.67        4.63      8.57 o
  -7 -11   2        3.21        0.23      9.25 o
  -6 -11   2      143.44      136.16      8.47 o
  -5 -11   2       51.27       45.46      5.68 o
  -4 -11   2      792.27      838.90     14.20 o
  -3 -11   2     1242.98     1305.53     48.72 o
  -2 -11   2      789.81      826.57     21.77 o
  -1 -11   2      152.89      140.82      6.25 o
   0 -11   2       36.76       40.01      4.90 o
   1 -11   2      582.95      593.12     12.91 o
   2 -11   2       39.60       42.60     13.06 o
   3 -11   2      173.80      156.41      8.08 o
   4 -11   2       89.95       93.77     10.00 o
   5 -11   2        5.16      -12.73     12.73 o
 -11 -10   2        7.66       21.89     10.95 o
 -10 -10   2      240.75      244.36     17.27 o
  -9 -10   2      703.80      671.16     26.20 o
  -8 -10   2      335.18      325.98     12.36 o
  -7 -10   2       41.34       37.16      5.41 o
  -6 -10   2      208.66      200.91      6.97 o
  -5 -10   2      291.06      268.78      6.98 o
  -4 -10   2      376.92      377.23      6.87 o
  -3 -10   2      451.97      456.59      7.68 o
  -2 -10   2      184.65      207.08      6.15 o
  -1 -10   2       54.96       68.63      4.06 o
   0 -10   2      672.99      687.56     11.06 o
   1 -10   2      329.78      307.67      8.88 o
   2 -10   2       73.51       67.74      5.28 o
   3 -10   2       34.49       25.28      5.32 o
   4 -10   2        9.12       -4.18      5.54 o
   5 -10   2       41.18       30.29      8.50 o
   6 -10   2        3.58       -6.69     13.10 o
 -11  -9   2       40.03       49.93     11.04 o
 -10  -9   2       21.50       14.75      9.48 o
  -9  -9   2      606.07      521.53     20.45 o
  -8  -9   2      653.91      665.71     16.69 o
  -7  -9   2     1037.47     1049.51     20.93 o
  -6  -9   2      954.06      963.64     15.18 o
  -5  -9   2      499.06      534.38      7.52 o
  -4  -9   2     2913.13     2922.23     37.85 o
  -3  -9   2      307.10      290.37      6.29 o
  -2  -9   2      377.19      373.53      7.08 o
  -1  -9   2     1714.71     1663.08     20.41 o
   0  -9   2        2.88        3.66      3.52 o
   1  -9   2      779.72      783.75     10.95 o
   2  -9   2     2189.45     2177.25     33.71 o
   3  -9   2     1095.16     1128.74     19.71 o
   4  -9   2      385.42      350.27     17.30 o
   5  -9   2        2.90       -2.00      8.29 o
   6  -9   2       85.15       68.24      9.48 o
   7  -9   2       34.32       27.81      9.40 o
 -11  -8   2        4.23        1.60      9.80 o
 -10  -8   2      155.73      160.77     14.15 o
  -9  -8   2      676.48      592.93     18.44 o
  -8  -8   2       62.51       58.99      5.08 o
  -7  -8   2       97.37      101.15      4.12 o
  -6  -8   2      981.95      980.42     13.51 o
  -5  -8   2      124.82       98.03      3.08 o
  -4  -8   2       85.76       79.82      2.56 o
  -3  -8   2       67.45       56.06      2.25 o
  -2  -8   2       14.35       22.54      2.12 o
  -1  -8   2      899.87     1003.91     12.78 o
   0  -8   2      634.57      579.55      7.41 o
   1  -8   2        4.95       12.31      2.15 o
   2  -8   2     2136.64     2210.55     25.77 o
   3  -8   2     2315.30     2239.04     28.39 o
   4  -8   2     2039.91     1979.57     31.08 o
   5  -8   2      316.28      326.87     10.74 o
   6  -8   2      121.40      153.27      9.97 o
   7  -8   2      289.13      307.74     12.48 o
   8  -8   2        7.02       -1.82     21.50 o
 -11  -7   2       56.96       64.08     11.36 o
 -10  -7   2      151.07      151.95      9.36 o
  -9  -7   2      461.85      485.87     12.16 o
  -8  -7   2       63.57       69.63      4.05 o
  -7  -7   2      498.55      479.08      7.84 o
  -6  -7   2      277.67      265.71      4.90 o
  -5  -7   2       49.40       52.52      2.27 o
  -4  -7   2     1003.18      869.68     10.20 o
  -3  -7   2     5194.97     5270.57     59.60 o
  -2  -7   2     2538.53     2507.45     34.99 o
  -1  -7   2      175.23      214.25      8.60 o
   0  -7   2      252.74      223.39      4.01 o
   1  -7   2      743.23      816.09      9.96 o
   2  -7   2       18.81       29.49      2.90 o
   3  -7   2        5.42        0.20      2.47 o
   4  -7   2      352.80      345.31      9.52 o
   5  -7   2      614.29      655.76     15.00 o
   6  -7   2      318.81      318.76     20.57 o
   7  -7   2       46.46       40.51      7.79 o
   8  -7   2        0.34      -10.24     10.40 o
 -11  -6   2       88.24      114.14     11.63 o
 -10  -6   2       21.15       30.32      5.29 o
  -9  -6   2        1.80        6.12      4.48 o
  -8  -6   2       59.27       61.14      3.84 o
  -7  -6   2        6.09        3.46      2.57 o
  -6  -6   2      105.44       96.62      2.90 o
  -5  -6   2     1335.85     1259.97     13.06 o
  -4  -6   2      697.13      651.93      7.40 o
  -3  -6   2     2173.12     2430.85     22.85 o
  -2  -6   2    11355.30    11425.90    140.42 o
  -1  -6   2     7706.48     7457.15     80.65 o
   0  -6   2     4080.93     4566.49     44.22 o
   1  -6   2       66.98       41.86      1.97 o
   2  -6   2      840.48      782.84      9.47 o
   3  -6   2       97.86      104.36      3.44 o
   4  -6   2       21.31       11.47      3.10 o
   5  -6   2       34.03       30.84      3.42 o
   6  -6   2      105.31      107.88      7.73 o
   7  -6   2       29.23       20.27      7.56 o
   8  -6   2       68.94       71.93      8.10 o
   9  -6   2       67.74       55.30     10.23 o
 -11  -5   2       20.64       31.47      7.25 o
 -10  -5   2        6.52        4.74      4.42 o
  -9  -5   2      126.64      129.93      5.80 o
  -8  -5   2      482.89      491.32      9.93 o
  -7  -5   2      613.61      652.53      9.42 o
  -6  -5   2       57.80       68.32      2.34 o
  -5  -5   2        7.11       12.07      1.56 o
  -4  -5   2      150.11      157.66      2.65 o
  -3  -5   2      237.56      169.28      2.72 o
  -2  -5   2     2318.69     2987.20     29.07 o
  -1  -5   2     5709.92     6110.96     63.87 o
   0  -5   2     8492.97     8155.09     77.21 o
   1  -5   2     4255.31     4093.09     41.93 o
   2  -5   2      224.59      213.25      3.70 o
   3  -5   2     1985.26     1907.12     19.17 o
   4  -5   2      623.67      598.38      8.24 o
   5  -5   2        0.88       -2.50      2.55 o
   6  -5   2      160.48      143.97      8.00 o
   7  -5   2      186.85      171.36      8.10 o
   8  -5   2       47.61       43.76      7.97 o
   9  -5   2      189.75      205.06     12.98 o
 -11  -4   2        7.74       18.47      7.20 o
 -10  -4   2      148.44      137.11      6.24 o
  -9  -4   2        1.81        0.30      3.81 o
  -8  -4   2      265.11      262.12      7.39 o
  -7  -4   2     3289.77     3209.30     35.98 o
  -6  -4   2     3037.91     2980.24     31.09 o
  -5  -4   2      513.46      523.94      6.43 o
  -4  -4   2      118.72      201.53      2.80 o
  -3  -4   2      926.57      784.87      8.16 o
  -2  -4   2     4135.21     4916.71     50.29 o
  -1  -4   2       48.73       15.46      2.08 o
   0  -4   2      161.21      238.36      3.29 o
   1  -4   2     1405.97     1355.70     14.50 o
   2  -4   2     6858.21     6950.81     65.97 o
   3  -4   2      215.09      130.24      2.88 o
   4  -4   2       21.54       28.82      2.10 o
   5  -4   2       46.08       38.74      2.73 o
   6  -4   2       28.43       23.80      2.89 o
   7  -4   2      218.57      234.92      7.92 o
   8  -4   2       34.45       22.64      6.57 o
   9  -4   2        3.00        2.93      6.08 o
  10  -4   2      109.01      126.42     10.67 o
 -11  -3   2        1.29        7.78      7.47 o
 -10  -3   2       76.72       54.16      4.37 o
  -9  -3   2       74.85       67.54      3.98 o
  -8  -3   2      134.59      136.86      5.61 o
  -7  -3   2      284.68      281.85      4.68 o
  -6  -3   2     1444.28     1369.64     13.96 o
  -5  -3   2     4937.70     4660.22     47.74 o
  -4  -3   2     5961.33     6047.40     65.73 o
  -3  -3   2      682.50      710.47      6.96 o
  -2  -3   2     6730.83     6810.33     61.95 o
  -1  -3   2     2150.01     2287.80     22.27 o
   0  -3   2      148.25      252.45      3.19 o
   1  -3   2     2483.60     2394.20     21.81 o
   2  -3   2      982.12      940.12      9.59 o
   3  -3   2      374.17      290.04      4.09 o
   4  -3   2     1250.63     1082.29     11.94 o
   5  -3   2     1912.84     1915.71     21.64 o
   6  -3   2      628.71      634.92      9.45 o
   7  -3   2       19.18       25.97      5.16 o
   8  -3   2       18.88        7.46      4.75 o
   9  -3   2       15.19       19.33      5.84 o
  10  -3   2       63.15       56.53      8.79 o
 -11  -2   2      132.29      143.79     13.86 o
 -10  -2   2       95.31       95.04      4.86 o
  -9  -2   2      164.84      139.36      5.44 o
  -8  -2   2       16.91       15.38      2.74 o
  -7  -2   2      411.59      412.47      6.19 o
  -6  -2   2       54.41       57.97      2.09 o
  -5  -2   2     1774.36     1921.02     20.11 o
  -4  -2   2     7637.99     7900.41     74.96 o
  -3  -2   2     2720.96     2418.90     23.68 o
  -2  -2   2     2710.48     2676.19     24.69 o
  -1  -2   2      967.32      952.13      9.38 o
   0  -2   2     8134.07     7863.09     94.46 o
   1  -2   2      661.60      915.47      8.67 o
   2  -2   2     7488.38     7643.88     68.36 o
   3  -2   2     1102.39      971.34      9.88 o
   4  -2   2        0.21        2.83      1.26 o
   5  -2   2     1426.38     1381.33     16.06 o
   6  -2   2     6088.12     6124.80     78.25 o
   7  -2   2      497.53      494.48      7.61 o
   8  -2   2      419.54      377.85      7.98 o
   9  -2   2       20.29       26.03      5.27 o
  10  -2   2      106.58      101.95      7.06 o
  11  -2   2        1.96        5.54      8.76 o
 -11  -1   2      209.21      221.72     12.85 o
 -10  -1   2      251.43      286.85      8.82 o
  -9  -1   2      578.95      629.56     10.98 o
  -8  -1   2       25.79       21.93      3.15 o
  -7  -1   2     1041.09     1027.10     13.58 o
  -6  -1   2      372.06      387.18      5.61 o
  -5  -1   2      218.44      268.92      4.08 o
  -4  -1   2        8.99        7.44      0.90 o
  -3  -1   2      142.94      150.39      2.04 o
  -2  -1   2     2156.86     2072.45     19.19 o
  -1  -1   2    24328.12    22947.81    395.94 o
   0  -1   2       26.18       21.68      0.78 o
   1  -1   2      934.71     1324.84     12.09 o
   2  -1   2      503.70      828.43      7.86 o
   3  -1   2       27.45       22.24      0.98 o
   4  -1   2        9.19        2.19      1.13 o
   5  -1   2       26.74       48.15      2.04 o
   6  -1   2     1404.74     1490.25     17.48 o
   7  -1   2     2120.84     2138.17     25.09 o
   8  -1   2     1793.50     1772.19     25.47 o
   9  -1   2      107.85       87.02      5.79 o
  10  -1   2       19.11       29.50      5.63 o
  11  -1   2       43.00       59.03      8.70 o
 -10   0   2       15.99       14.00      5.55 o
  -9   0   2      417.74      424.54      9.65 o
  -8   0   2      476.66      477.19      9.76 o
  -7   0   2      428.08      422.83      7.61 o
  -6   0   2      506.46      484.45      6.61 o
  -5   0   2     1069.83     1024.83     11.98 o
  -4   0   2       40.23       45.74      1.49 o
  -3   0   2     1616.65     1621.47     17.58 o
  -2   0   2     1331.76     1237.86     11.01 o
  -1   0   2      532.45      594.53      8.05 o
   0   0   2     3089.51     2924.71     37.33 o
   1   0   2     1010.42      879.72      8.13 o
   2   0   2    29140.70    29206.34    289.41 o
   3   0   2     2819.46     3532.29     31.86 o
   4   0   2     1088.07     1029.10     10.41 o
   5   0   2      150.35      125.94      2.64 o
   6   0   2      295.51      261.17      4.28 o
   7   0   2      313.78      342.32      5.80 o
   8   0   2      440.16      461.79      8.12 o
   9   0   2       47.19       57.10      4.51 o
  10   0   2       84.34       93.78      6.61 o
  11   0   2       19.67       30.00      7.74 o
 -10   1   2       60.04       56.17      8.15 o
  -9   1   2       14.78       10.50      4.11 o
  -8   1   2      240.73      240.68      6.94 o
  -7   1   2     1054.96     1063.84     15.63 o
  -6   1   2       56.96       52.48      2.68 o
  -5   1   2       36.17       40.97      2.36 o
  -4   1   2      114.60      172.83      3.17 o
  -3   1   2      372.70      585.33      6.50 o
  -2   1   2    10090.62    10953.37    104.08 o
  -1   1   2    15597.61    15189.40    151.79 o
   0   1   2     6060.66     5741.23     49.42 o
   1   1   2     1125.05     1352.14     10.36 o
   2   1   2    32034.08    30420.82    270.49 o
   3   1   2    47830.34    44301.09    376.72 o
   4   1   2       67.16       91.97      1.79 o
   5   1   2      181.87      129.28      2.40 o
   6   1   2      751.21      683.71      7.72 o
   7   1   2      398.84      384.58      5.66 o
   8   1   2      103.57      112.43      3.57 o
   9   1   2      378.09      390.53      7.44 o
  10   1   2        4.99        1.50      4.58 o
  11   1   2        1.65        4.94      7.46 o
 -10   2   2      174.54      190.97     12.30 o
  -9   2   2       19.31       18.76      7.49 o
  -8   2   2       28.44       36.15      5.78 o
  -7   2   2       14.73       11.51      3.42 o
  -6   2   2      244.72      251.12      5.03 o
  -5   2   2     1344.55     1250.09     17.09 o
  -4   2   2     2428.82     2386.15     26.52 o
  -3   2   2     3836.80     4257.95     46.35 o
  -2   2   2        6.28       23.35      1.12 o
  -1   2   2     4605.68     4544.81     44.18 o
   0   2   2     3893.41     4434.59     37.59 o
   1   2   2      295.25      603.34      4.93 o
   2   2   2     7209.94     8707.79     71.43 o
   3   2   2     6063.76     6516.60     51.87 o
   4   2   2     3774.65     3492.90     30.49 o
   5   2   2      323.55      242.09      3.27 o
   6   2   2        6.93        8.44      1.55 o
   7   2   2      202.52      179.64      3.75 o
   8   2   2       21.49       22.74      2.48 o
   9   2   2        3.25        0.40      3.10 o
  10   2   2      177.09      187.52      8.26 o
  11   2   2        4.56       11.54      7.09 o
  12   2   2       97.80      107.50     12.92 o
  -9   3   2       39.86       49.81      6.27 o
  -8   3   2        6.10        9.09      4.03 o
  -7   3   2      142.76      146.70      6.84 o
  -6   3   2      975.84      939.14     15.96 o
  -5   3   2      206.65      222.75      4.28 o
  -4   3   2      821.69      833.82     10.19 o
  -3   3   2     8125.72     8228.86     83.20 o
  -2   3   2     6697.84     6574.43     66.57 o
  -1   3   2      828.74      958.09      9.81 o
   0   3   2       45.50       12.94      0.69 o
   1   3   2     2683.15     2577.78     21.73 o
   2   3   2     6854.94     7786.60     63.93 o
   3   3   2     1584.44     1538.77     12.58 o
   4   3   2      219.40      160.20      2.17 o
   5   3   2     1341.76     1344.83     12.96 o
   6   3   2       31.33       22.15      1.67 o
   7   3   2     1071.49     1008.30     11.61 o
   8   3   2       69.66       61.05      2.81 o
   9   3   2      102.17      105.67      4.14 o
  10   3   2       36.46       25.51      4.92 o
  11   3   2       14.59       33.48      7.07 o
  12   3   2        4.30        0.00     11.45 o
  -9   4   2       64.87       75.76     14.70 o
  -8   4   2        2.79        4.25      7.23 o
  -7   4   2      583.22      530.09     11.14 o
  -6   4   2       19.88       16.80      3.43 o
  -5   4   2      209.78      222.53      5.77 o
  -4   4   2       10.18       11.56      1.86 o
  -3   4   2     2234.45     2440.12     27.46 o
  -2   4   2     5934.10     5963.90     57.28 o
  -1   4   2    15492.59    15401.40    165.76 o
   0   4   2     5141.56     5010.81     45.78 o
   1   4   2      468.24      454.33      4.64 o
   2   4   2     7122.64     7009.38     60.44 o
   3   4   2        5.62       19.43      0.89 o
   4   4   2     1161.79     1108.85      9.88 o
   5   4   2      824.54      747.72      7.37 o
   6   4   2     1353.82     1389.52     14.28 o
   7   4   2      317.54      321.71      5.06 o
   8   4   2     2899.69     2834.48     30.06 o
   9   4   2      874.67      916.94     13.07 o
  10   4   2      470.71      394.27     10.86 o
  11   4   2       94.45       71.94      7.77 o
  12   4   2        1.05       -4.17     11.18 o
  -8   5   2      320.07      375.31     24.23 o
  -7   5   2      510.22      515.08     13.70 o
  -6   5   2      313.97      291.45      8.86 o
  -5   5   2       66.64       64.68      4.13 o
  -4   5   2      347.54      369.07      6.50 o
  -3   5   2      457.76      500.22      6.62 o
  -2   5   2      194.54      158.70      3.41 o
  -1   5   2      459.13      590.23      8.34 o
   0   5   2     1648.17     1578.95     15.94 o
   1   5   2     4912.64     4641.98     40.84 o
   2   5   2      808.47      743.36      7.96 o
   3   5   2      359.58      466.44      4.89 o
   4   5   2        7.95       24.18      1.37 o
   5   5   2      565.29      687.75      6.65 o
   6   5   2      100.01       96.72      2.52 o
   7   5   2      704.76      656.03      8.24 o
   8   5   2      233.48      233.75      5.19 o
   9   5   2     1050.21     1058.94     14.78 o
  10   5   2      509.12      521.47     20.27 o
  11   5   2      278.84      251.63     11.80 o
  12   5   2        8.47        2.02      9.85 o
  -8   6   2       58.67       65.50     15.34 o
  -7   6   2      236.09      253.03      8.38 o
  -6   6   2      776.12      802.32     15.17 o
  -5   6   2     1007.08      971.21     17.22 o
  -4   6   2      536.98      543.92      8.81 o
  -3   6   2      427.36      394.52      5.96 o
  -2   6   2      672.62      643.23      8.68 o
  -1   6   2      130.67      113.35      3.92 o
   0   6   2      912.65      826.56      9.14 o
   1   6   2      633.93      613.78      6.77 o
   2   6   2       96.17       51.92      1.84 o
   3   6   2      940.22      690.48      7.00 o
   4   6   2     3356.82     3495.88     30.98 o
   5   6   2      406.22      461.00      5.20 o
   6   6   2       52.73       45.15      1.99 o
   7   6   2      224.94      217.96      4.08 o
   8   6   2      145.05      111.74      4.55 o
   9   6   2       71.83       52.12      3.98 o
  10   6   2       45.08       49.60      6.72 o
  11   6   2       83.27       98.22      8.21 o
  12   6   2      107.04      110.39     13.51 o
  -7   7   2       65.38       51.20      8.99 o
  -6   7   2       95.06       95.96      5.78 o
  -5   7   2      948.91      931.53     17.20 o
  -4   7   2      371.29      387.18      8.40 o
  -3   7   2        3.63        4.94      2.56 o
  -2   7   2      184.92      170.69      4.57 o
  -1   7   2      210.49      165.49      4.47 o
   0   7   2      823.25      879.46     10.44 o
   1   7   2     1722.36     1688.35     18.44 o
   2   7   2     2254.66     2185.43     23.40 o
   3   7   2       55.07       48.89      1.76 o
   4   7   2     4386.33     4432.66     39.19 o
   5   7   2     7118.10     7254.31     66.31 o
   6   7   2     1219.83     1238.69     12.61 o
   7   7   2      229.06      206.05      4.92 o
   8   7   2      343.15      334.38      6.73 o
   9   7   2      108.41       98.48      8.22 o
  10   7   2        2.92        0.50      7.92 o
  11   7   2       12.89        8.29     10.26 o
  12   7   2       14.34       21.44     11.41 o
  -7   8   2       63.79       71.69     10.04 o
  -6   8   2       12.38       21.71      8.13 o
  -5   8   2       24.55       22.73      4.76 o
  -4   8   2        7.50        5.99      4.48 o
  -3   8   2       29.00       20.01      4.04 o
  -2   8   2      328.29      293.29      6.36 o
  -1   8   2     1513.55     1529.38     19.85 o
   0   8   2       23.79       32.08      3.22 o
   1   8   2        8.28       18.41      4.95 o
   2   8   2        8.62        5.38      1.78 o
   3   8   2      304.53      259.35      4.36 o
   4   8   2       74.02       88.42      2.96 o
   5   8   2      961.15      965.43      9.77 o
   6   8   2     2359.24     2346.24     22.69 o
   7   8   2     1835.49     1808.28     21.33 o
   8   8   2       42.57       45.39      3.77 o
   9   8   2       55.36       61.05     13.49 o
  10   8   2        7.55       15.94      9.62 o
  11   8   2       19.29        5.22      9.30 o
  12   8   2        0.69       10.12     11.18 o
  -6   9   2        2.11       -8.64      8.64 o
  -5   9   2       12.44        7.12      6.23 o
  -4   9   2       38.01       40.92      6.09 o
  -3   9   2      124.55      131.60      6.32 o
  -2   9   2        6.79        2.71      3.97 o
  -1   9   2     1617.81     1692.32     22.04 o
   0   9   2     2176.78     2142.05     33.25 o
   1   9   2     1573.69     1640.55     21.37 o
   2   9   2        1.60        5.79      2.12 o
   3   9   2       38.15       27.43      2.38 o
   4   9   2       36.57       37.31      2.23 o
   5   9   2      279.98      285.70      4.44 o
   6   9   2      156.08      154.22      4.50 o
   7   9   2      834.30      833.16     12.38 o
   8   9   2      122.69      116.98      6.36 o
   9   9   2      100.07      113.02     18.34 o
  10   9   2       29.22       39.07     10.63 o
  11   9   2        6.20       -6.60     10.49 o
  12   9   2       17.22       15.02     10.86 o
  -5  10   2        0.76       -7.94      8.66 o
  -4  10   2       17.08       10.93      6.50 o
  -3  10   2      213.95      219.24      9.98 o
  -2  10   2      311.06      326.75     10.14 o
  -1  10   2      217.79      209.49      7.44 o
   0  10   2      735.88      785.33     16.95 o
   1  10   2     3575.91     3639.39     54.34 o
   2  10   2     1413.01     1396.82     18.86 o
   3  10   2      197.12      207.23      6.96 o
   4  10   2      152.06      159.80      4.72 o
   5  10   2      279.88      263.73      6.07 o
   6  10   2      500.19      507.71      9.88 o
   7  10   2        8.02        5.12      5.09 o
   8  10   2      235.47      245.26     11.01 o
   9  10   2       18.03       31.03      7.34 o
  10  10   2      138.79      141.94     13.56 o
  11  10   2      106.98       91.01     12.41 o
  12  10   2        7.94       12.50     11.13 o
  -4  11   2      214.60      203.59     13.60 o
  -3  11   2       29.77        6.09     11.92 o
  -2  11   2       16.55       17.13      6.70 o
  -1  11   2       17.00       12.67      6.47 o
   0  11   2       13.27        4.15      4.77 o
   1  11   2      448.21      413.57     11.63 o
   2  11   2      867.95      815.29     17.70 o
   3  11   2      569.54      574.23     13.88 o
   4  11   2      525.55      523.29     16.82 o
   5  11   2        0.87        5.01      5.09 o
   6  11   2      440.66      423.73     11.67 o
   7  11   2       28.91       15.29      5.39 o
   8  11   2      175.51      182.48     11.14 o
   9  11   2      564.16      608.91     18.67 o
  10  11   2        5.56        6.14     11.31 o
  11  11   2       36.99       48.05     12.78 o
  -3  12   2      368.85      391.84     17.19 o
  -2  12   2       17.78        1.65      7.41 o
  -1  12   2       22.73       19.90      7.00 o
   0  12   2      168.14      163.98     10.06 o
   1  12   2       93.57       62.14     11.05 o
   2  12   2        4.10       -5.05      5.05 o
   3  12   2      145.17      130.59      7.40 o
   4  12   2      174.55      171.59      8.60 o
   5  12   2      402.27      394.52     12.27 o
   6  12   2       41.77       63.86      6.49 o
   7  12   2       40.15       45.30     12.57 o
   8  12   2       29.57       19.35      7.49 o
   9  12   2       72.72       74.48     12.00 o
  10  12   2       22.73       25.42     12.60 o
  11  12   2        9.38       35.04     13.42 o
  -2  13   2      371.34      436.76     47.96 o
  -1  13   2        2.15       -6.86      7.87 o
   0  13   2       44.19       52.46     13.74 o
   1  13   2      410.98      425.71     15.97 o
   2  13   2       19.83       22.90      5.83 o
   3  13   2       84.90       83.57      7.06 o
   4  13   2      535.94      545.80     14.45 o
   5  13   2      236.40      245.01     10.48 o
   6  13   2       14.43       26.08      6.35 o
   7  13   2      326.38      363.72     17.18 o
   8  13   2      353.14      357.29     17.77 o
   9  13   2       72.45       68.71     13.88 o
  10  13   2        0.95        2.29     13.19 o
  -1  14   2        9.67       15.80     13.10 o
   0  14   2       40.46       36.60      8.96 o
   1  14   2       81.53       74.73      9.94 o
   2  14   2        5.08        7.65      8.00 o
   3  14   2        6.44       -1.91      5.69 o
   4  14   2       88.24       69.47      7.58 o
   5  14   2      323.52      314.02     12.26 o
   6  14   2       23.41       34.35      9.28 o
   7  14   2       49.70       55.51     10.01 o
   8  14   2      216.40      209.93     13.54 o
   9  14   2      361.04      343.39     21.71 o
   1  15   2       68.93       80.48     15.71 o
   2  15   2      131.43      143.76     16.47 o
   3  15   2      133.07       78.74     44.04 o
   4  15   2       25.14       13.89     10.51 o
   5  15   2        2.15       -0.94      8.71 o
   6  15   2        7.00        3.08      8.91 o
   7  15   2        2.64        5.93      8.68 o
   8  15   2       23.92       25.28     14.24 o
   4  16   2      374.03      447.00     27.62 o
   5  16   2       87.67       56.52     14.24 o
   6  16   2        0.15       -4.64      8.94 o
  -7 -15   3      222.38      258.65     21.39 o
  -6 -15   3      273.27      255.03     19.79 o
  -5 -15   3        3.31       -6.60     12.37 o
  -4 -15   3       55.54       68.02      9.29 o
  -3 -15   3        0.66        4.41      8.40 o
  -2 -15   3       85.47       99.99     13.92 o
  -1 -15   3       68.90       68.08     13.21 o
   0 -15   3        4.54       -7.34      9.33 o
  -8 -14   3        5.13       11.22     10.99 o
  -7 -14   3       27.11       21.53     11.22 o
  -6 -14   3      208.70      217.89     17.77 o
  -5 -14   3       90.49       91.93     12.92 o
  -4 -14   3        6.38        2.61     11.41 o
  -3 -14   3       50.61       71.65      9.83 o
  -2 -14   3        2.32       -1.66      5.95 o
  -1 -14   3       37.89       35.85      8.84 o
   0 -14   3      361.59      370.31     21.78 o
   1 -14   3      239.23      257.41     14.93 o
   2 -14   3       19.52        0.41     14.61 o
  -9 -13   3       46.84       32.47     12.28 o
  -8 -13   3        0.74        5.45     10.03 o
  -7 -13   3      272.48      263.78     18.92 o
  -6 -13   3       61.58       83.96     12.87 o
  -5 -13   3       10.03       -2.20      9.80 o
  -4 -13   3      256.74      269.10     18.87 o
  -3 -13   3      188.82      183.23     14.59 o
  -2 -13   3       30.41       30.94      6.33 o
  -1 -13   3       56.56       56.67      6.86 o
   0 -13   3       14.10        8.19      7.90 o
   1 -13   3      184.51      171.21     11.24 o
   2 -13   3      267.71      290.54     14.97 o
   3 -13   3       27.15       29.82     14.66 o
 -10 -12   3       71.75       96.28     13.79 o
  -9 -12   3       43.73       47.59     12.09 o
  -8 -12   3       19.97       28.17     11.13 o
  -7 -12   3        7.45       -2.24      8.79 o
  -6 -12   3      102.45      101.78     12.09 o
  -5 -12   3      559.85      600.71     25.79 o
  -4 -12   3      413.98      417.68     14.92 o
  -3 -12   3       95.05       92.49      9.36 o
  -2 -12   3     1088.47     1081.11     22.41 o
  -1 -12   3      574.86      572.94     12.96 o
   0 -12   3       77.26       68.22      5.86 o
   1 -12   3      148.99      115.69      6.85 o
   2 -12   3       35.50       27.90      6.48 o
   3 -12   3       67.37       69.49      8.05 o
   4 -12   3       17.31       11.96      9.13 o
 -10 -11   3        4.31       -1.24     10.53 o
  -9 -11   3      128.13      113.87     12.87 o
  -8 -11   3      393.76      368.95     19.79 o
  -7 -11   3       17.05        6.78      8.98 o
  -6 -11   3        1.34       -0.90      5.73 o
  -5 -11   3       30.63       31.18      4.57 o
  -4 -11   3      330.20      342.39      9.08 o
  -3 -11   3      130.68      127.53      6.09 o
  -2 -11   3      206.97      201.30      6.91 o
  -1 -11   3      114.77      126.87      6.18 o
   0 -11   3     1540.33     1573.14     25.92 o
   1 -11   3      576.55      606.20     15.37 o
   2 -11   3       89.21       79.24      6.07 o
   3 -11   3       40.20       33.83      6.59 o
   4 -11   3       22.43       15.16      7.77 o
   5 -11   3       19.25        7.39      9.76 o
 -10 -10   3      107.54      122.34     12.69 o
  -9 -10   3        6.24        7.65      8.29 o
  -8 -10   3      253.54      245.24     12.73 o
  -7 -10   3      880.15      876.59     18.65 o
  -6 -10   3      153.08      127.94      6.46 o
  -5 -10   3        7.73        3.96      3.64 o
  -4 -10   3      276.31      284.35      7.14 o
  -3 -10   3      275.47      301.02      7.51 o
  -2 -10   3     1167.61     1188.66     23.91 o
  -1 -10   3     3242.96     3244.30     36.76 o
   0 -10   3      103.57      117.11      6.05 o
   1 -10   3      308.56      297.48      8.80 o
   2 -10   3     1435.92     1481.65     24.65 o
   3 -10   3      265.01      255.74     10.19 o
   4 -10   3       93.05       89.54      7.14 o
   5 -10   3       27.57       26.15      8.46 o
   6 -10   3        1.54       -5.36      8.53 o
 -11  -9   3       29.43       -3.21      9.99 o
 -10  -9   3       28.03       24.55     10.31 o
  -9  -9   3      134.64      142.34      8.82 o
  -8  -9   3      181.98      182.33      7.96 o
  -7  -9   3       41.44       38.43      4.88 o
  -6  -9   3      149.64      162.44      5.53 o
  -5  -9   3     1282.41     1293.35     17.36 o
  -4  -9   3     2655.88     2682.72     33.10 o
  -3  -9   3       80.63       81.20      3.09 o
  -2  -9   3       32.95       23.54      2.78 o
  -1  -9   3       65.84       76.58      2.86 o
   0  -9   3     1055.90     1048.59     12.04 o
   1  -9   3       35.22       35.14      3.93 o
   2  -9   3       41.60       44.90      4.61 o
   3  -9   3       67.88       67.83      5.29 o
   4  -9   3      308.63      287.89     10.38 o
   5  -9   3        1.28       -4.63      5.51 o
   6  -9   3       23.40        5.39      8.04 o
   7  -9   3       29.25        8.79     13.47 o
 -11  -8   3       54.25       66.32     11.13 o
 -10  -8   3        1.13       -0.42      6.34 o
  -9  -8   3       14.57       25.67      6.19 o
  -8  -8   3       21.74       20.84      4.48 o
  -7  -8   3      365.03      388.15      8.67 o
  -6  -8   3      422.40      412.48      7.13 o
  -5  -8   3        3.32        5.77      2.29 o
  -4  -8   3      696.66      649.95      8.93 o
  -3  -8   3     2306.81     2331.88     25.01 o
  -2  -8   3      203.64      198.47      4.37 o
  -1  -8   3      375.19      350.00      7.52 o
   0  -8   3       13.93        9.78      2.00 o
   1  -8   3       48.91       46.47      2.93 o
   2  -8   3     1035.44     1030.90     12.54 o
   3  -8   3     1137.36     1063.53     16.48 o
   4  -8   3       79.65       76.20      6.22 o
   5  -8   3        9.20       19.32      5.69 o
   6  -8   3      164.40      198.72     12.55 o
   7  -8   3      126.06      116.62     10.20 o
   8  -8   3       35.10       35.96     10.52 o
 -11  -7   3       56.38       67.51     11.08 o
 -10  -7   3      201.07      210.76      9.12 o
  -9  -7   3       78.47       71.04      5.46 o
  -8  -7   3       25.24       25.04      3.72 o
  -7  -7   3      268.70      265.42      6.07 o
  -6  -7   3       33.86       35.19      2.48 o
  -5  -7   3     1911.07     1910.22     20.55 o
  -4  -7   3     1186.89     1168.19     14.55 o
  -3  -7   3      653.97      681.49      8.40 o
  -2  -7   3     1445.43     1295.80     17.66 o
  -1  -7   3     3249.11     3310.39     34.69 o
   0  -7   3      161.63      148.34      3.62 o
   1  -7   3      365.34      324.04      5.21 o
   2  -7   3        6.26        9.60      2.02 o
   3  -7   3      225.69      213.14      5.03 o
   4  -7   3      862.93      837.90     12.45 o
   5  -7   3      680.77      713.62     14.05 o
   6  -7   3      120.39      116.03      6.82 o
   7  -7   3      337.09      369.77     14.85 o
   8  -7   3      194.94      190.29     11.15 o
 -11  -6   3        0.38        7.74      9.39 o
 -10  -6   3       23.56       19.64      5.26 o
  -9  -6   3      226.22      230.97      8.18 o
  -8  -6   3      314.95      307.39      7.42 o
  -7  -6   3      670.88      675.71     13.66 o
  -6  -6   3       16.69       19.47      1.99 o
  -5  -6   3       16.50       16.97      1.81 o
  -4  -6   3      947.43      954.02     10.16 o
  -3  -6   3     2183.56     2013.19     21.42 o
  -2  -6   3     1234.46     1055.79     16.16 o
  -1  -6   3     1368.65     1518.96     18.23 o
   0  -6   3     1885.34     1729.32     18.58 o
   1  -6   3     1551.37     1416.45     15.63 o
   2  -6   3     2991.35     3379.95     35.18 o
   3  -6   3       52.03       70.39      2.57 o
   4  -6   3      151.05      153.93      4.42 o
   5  -6   3     1160.85     1152.65     17.35 o
   6  -6   3      597.14      592.89     13.99 o
   7  -6   3        4.57        6.52      7.33 o
   8  -6   3      119.26      107.45     30.00 o
   9  -6   3      165.10      169.33     12.32 o
 -11  -5   3       15.72       15.33      6.04 o
 -10  -5   3      220.41      227.91      7.79 o
  -9  -5   3      102.62      108.76      5.18 o
  -8  -5   3       71.93       68.28      4.23 o
  -7  -5   3      461.53      419.26      8.31 o
  -6  -5   3     1489.96     1520.89     17.56 o
  -5  -5   3      117.94      134.64      3.00 o
  -4  -5   3      139.95      124.39      2.51 o
  -3  -5   3      332.54      412.52      4.92 o
  -2  -5   3      144.96       87.25      2.65 o
  -1  -5   3     4424.25     4254.47     50.91 o
   0  -5   3     2605.81     2544.82     23.72 o
   1  -5   3       12.68       26.27      1.76 o
   2  -5   3     6462.70     6413.27     65.17 o
   3  -5   3     2017.25     1960.96     19.72 o
   4  -5   3       72.74       66.26      2.62 o
   5  -5   3      292.38      295.47      6.19 o
   6  -5   3        0.12       -3.19      3.19 o
   7  -5   3       17.94       24.24      4.94 o
   8  -5   3       55.81       54.36     11.41 o
   9  -5   3        3.17        1.21      6.34 o
 -11  -4   3       43.84       36.45      6.39 o
 -10  -4   3      105.09       89.09      5.54 o
  -9  -4   3       94.39       84.32      4.78 o
  -8  -4   3      465.09      447.74      8.19 o
  -7  -4   3      146.33      144.57      4.50 o
  -6  -4   3      463.48      442.65      6.30 o
  -5  -4   3     4186.24     4258.04     46.89 o
  -4  -4   3     1030.73      978.56     10.60 o
  -3  -4   3      600.40      658.93      7.39 o
  -2  -4   3        4.91       10.86      0.97 o
  -1  -4   3      672.77      884.89      9.74 o
   0  -4   3     7885.65     8055.74     81.89 o
   1  -4   3     4377.39     4231.66     40.26 o
   2  -4   3      760.32      797.06      8.57 o
   3  -4   3      468.66      429.24      5.70 o
   4  -4   3     2807.00     2722.67     28.35 o
   5  -4   3      709.61      675.28     10.38 o
   6  -4   3      151.25      163.11      4.93 o
   7  -4   3      126.75      135.61      8.05 o
   8  -4   3        7.23        3.35      5.32 o
   9  -4   3       77.55       99.73      7.29 o
  10  -4   3       75.04       92.16      9.70 o
 -11  -3   3      190.64      202.45      9.40 o
 -10  -3   3      133.50      129.56      6.10 o
  -9  -3   3        6.58        4.80      3.91 o
  -8  -3   3      122.14      102.34      4.08 o
  -7  -3   3      779.46      741.67     11.38 o
  -6  -3   3     1206.41     1187.59     13.04 o
  -5  -3   3      190.76      206.28      3.35 o
  -4  -3   3      415.77      354.98      4.22 o
  -3  -3   3     2837.63     2549.19     25.87 o
  -2  -3   3     4183.20     4487.13     48.48 o
  -1  -3   3      771.67     1072.40     12.78 o
   0  -3   3       23.29       84.90      2.92 o
   1  -3   3        6.14       12.20      0.89 o
   2  -3   3     2186.91     2069.66     20.09 o
   3  -3   3     1963.66     1740.37     18.27 o
   4  -3   3        6.62        3.64      1.54 o
   5  -3   3      107.76      101.20      3.13 o
   6  -3   3     1781.86     1761.24     22.05 o
   7  -3   3       41.65       43.81      6.47 o
   8  -3   3        0.70       -4.16      4.16 o
   9  -3   3       21.36       14.91      5.62 o
  10  -3   3       22.15       20.19      8.17 o
 -11  -2   3       67.99       68.78      8.54 o
 -10  -2   3      242.08      248.31      8.21 o
  -9  -2   3      108.71      111.61      4.53 o
  -8  -2   3        1.14       -0.13      2.61 o
  -7  -2   3      728.18      684.29      9.68 o
  -6  -2   3      176.26      171.77      3.10 o
  -5  -2   3     1582.63     1590.40     16.83 o
  -4  -2   3      286.73      211.15      2.86 o
  -3  -2   3      143.51      118.46      1.87 o
  -2  -2   3     1946.07     1777.67     18.24 o
  -1  -2   3    27177.22    26282.49    228.48 o
   0  -2   3      451.82      411.37      3.81 o
   1  -2   3        2.87        5.16      0.72 o
   2  -2   3      128.40       63.45      1.63 o
   3  -2   3      161.00      189.50      3.72 o
   4  -2   3     6478.53     6853.46     68.83 o
   5  -2   3     1124.21     1059.21     12.66 o
   6  -2   3       26.34       26.57      2.64 o
   7  -2   3       16.61       21.67      2.96 o
   8  -2   3      222.24      220.58      9.54 o
   9  -2   3      126.59      121.80      6.82 o
  10  -2   3       34.59       27.15      6.11 o
  11  -2   3        0.82       11.84      8.24 o
 -10  -1   3        9.94       16.30      4.86 o
  -9  -1   3      137.68      153.89      5.65 o
  -8  -1   3      271.76      299.49      6.54 o
  -7  -1   3      840.43      860.99     12.77 o
  -6  -1   3        0.79       -1.58      1.58 o
  -5  -1   3      492.80      449.03      5.47 o
  -4  -1   3       37.76       65.00      1.82 o
  -3  -1   3     4679.73     4471.67     45.34 o
  -2  -1   3     5549.34     5445.01     69.90 o
  -1  -1   3        0.52       -1.00      1.00 o
   0  -1   3      164.55      289.80      2.65 o
   1  -1   3     9104.84     9261.06     83.16 o
   2  -1   3      467.98      493.91      6.79 o
   3  -1   3        7.14       35.09      1.50 o
   4  -1   3      147.12      228.34      3.74 o
   5  -1   3       13.60       14.08      1.58 o
   6  -1   3      123.72       90.80      3.05 o
   7  -1   3      748.95      709.59     11.20 o
   8  -1   3       53.82       56.89      3.50 o
   9  -1   3      120.85      125.36      6.63 o
  10  -1   3      121.84      127.10      7.47 o
  11  -1   3       14.90       12.96      8.22 o
 -10   0   3       28.84       28.89      5.98 o
  -9   0   3       32.63       42.86      4.36 o
  -8   0   3       17.54       24.58      3.57 o
  -7   0   3      356.59      337.02      6.52 o
  -6   0   3     1126.01     1088.87     12.01 o
  -5   0   3      249.87      237.08      3.73 o
  -4   0   3       96.06       86.20      1.89 o
  -3   0   3      426.44      576.25      6.26 o
  -2   0   3      581.26      643.94      7.97 o
  -1   0   3    15062.82    15428.72    582.87 o
   0   0   3       65.42      178.30      2.46 o
   1   0   3      182.05      198.14      2.01 o
   2   0   3     1745.55     1540.47     14.12 o
   3   0   3     4133.57     4066.86     38.38 o
   4   0   3     1374.11     1388.33     14.63 o
   5   0   3       11.83       29.10      1.94 o
   6   0   3      218.27      210.59      3.94 o
   7   0   3      836.32      842.72     10.86 o
   8   0   3     1682.87     1709.43     20.42 o
   9   0   3      100.87      109.52      5.26 o
  10   0   3        9.46        4.67      5.05 o
  11   0   3       59.31       65.92      8.27 o
 -10   1   3        0.54       -2.16      5.77 o
  -9   1   3       36.53       31.18      7.86 o
  -8   1   3       87.93       85.61      4.54 o
  -7   1   3       31.37       38.31      3.12 o
  -6   1   3       18.41       21.54      2.31 o
  -5   1   3     1180.31     1143.93     13.26 o
  -4   1   3     2081.19     2118.01     21.89 o
  -3   1   3     1106.14     1231.55     12.89 o
  -2   1   3      455.21      686.15      6.88 o
  -1   1   3     4323.10     5331.67     93.22 o
   0   1   3       20.11       17.54      0.86 o
   1   1   3    18080.57    18057.84    135.53 o
   2   1   3     3301.32     3192.75     26.34 o
   3   1   3      994.83     1095.61     10.32 o
   4   1   3     4498.31     4411.24     42.03 o
   5   1   3     4527.88     4829.40     46.13 o
   6   1   3      402.73      403.43      4.96 o
   7   1   3      458.44      456.86      6.37 o
   8   1   3       99.55      101.40      3.37 o
   9   1   3      176.50      178.27      6.43 o
  10   1   3      233.03      243.93      9.08 o
  11   1   3       18.17       26.46      7.80 o
  12   1   3       18.27       41.18     13.01 o
  -9   2   3        7.92        1.94      5.50 o
  -8   2   3       18.84       23.42      5.39 o
  -7   2   3       26.07       21.43      3.54 o
  -6   2   3     1828.88     1864.58     33.78 o
  -5   2   3      611.39      574.14      7.52 o
  -4   2   3      488.98      544.57      6.94 o
  -3   2   3      561.55      393.13      4.77 o
  -2   2   3     4804.80     4681.87     47.46 o
  -1   2   3     2740.93     3028.15     29.36 o
   0   2   3      289.78      212.87      3.41 o
   1   2   3       62.60       26.20      0.85 o
   2   2   3     2850.17     3039.73     22.20 o
   3   2   3     3794.74     3532.88     30.44 o
   4   2   3     1872.10     1871.18     16.73 o
   5   2   3       85.23      111.80      2.37 o
   6   2   3     2706.17     2610.54     24.49 o
   7   2   3      710.49      637.18      7.59 o
   8   2   3       54.42       54.73      2.71 o
   9   2   3       94.33       82.86      3.81 o
  10   2   3       88.81       83.21      6.13 o
  11   2   3       11.37       21.05      7.04 o
  12   2   3        4.97       19.24     11.95 o
  -9   3   3       27.34       42.62      6.08 o
  -8   3   3       59.25       54.33      4.66 o
  -7   3   3        1.40       -3.60      3.91 o
  -6   3   3      593.80      599.36     11.10 o
  -5   3   3     2129.69     2094.88     26.27 o
  -4   3   3     2206.28     2111.72     36.43 o
  -3   3   3     2102.43     2119.65     25.70 o
  -2   3   3       45.22       73.82      2.17 o
  -1   3   3     6354.15     6310.66     68.91 o
   0   3   3      877.62      731.21      7.63 o
   1   3   3      341.51      402.06      3.77 o
   2   3   3      255.38      162.60      1.77 o
   3   3   3      449.14      602.19      6.05 o
   4   3   3     1341.90     1304.13     11.88 o
   5   3   3     9395.66     9552.15     82.63 o
   6   3   3       62.22       44.54      1.79 o
   7   3   3        1.30        0.62      1.85 o
   8   3   3      148.95      139.66      3.87 o
   9   3   3      264.05      259.70      5.98 o
  10   3   3       23.56       18.04      4.70 o
  11   3   3       28.05       32.04      7.55 o
  12   3   3       13.34       16.12     11.82 o
  -9   4   3        4.69       14.37     13.58 o
  -8   4   3      215.61      224.47     10.45 o
  -7   4   3      301.91      311.27      8.21 o
  -6   4   3       39.04       42.03      3.82 o
  -5   4   3      911.05      922.81     15.67 o
  -4   4   3       36.27       37.32      2.39 o
  -3   4   3      251.40      228.23      4.43 o
  -2   4   3      881.28      864.88      9.79 o
  -1   4   3       57.63      106.06      2.48 o
   0   4   3     2537.50     2746.04     25.71 o
   1   4   3     5833.18     5703.91     48.08 o
   2   4   3      877.92      857.56      7.42 o
   3   4   3      195.34      286.49      3.12 o
   4   4   3      403.38      529.55      5.43 o
   5   4   3      324.89      382.16      5.94 o
   6   4   3     1432.17     1309.45     12.85 o
   7   4   3      474.95      438.75      5.79 o
   8   4   3      159.47      151.90      4.02 o
   9   4   3       78.68       92.59      3.77 o
  10   4   3      346.08      346.62     10.23 o
  11   4   3       31.81       37.47      7.66 o
  12   4   3        2.10        4.08     11.54 o
  -8   5   3       12.63        9.70     16.37 o
  -7   5   3      165.82      190.42      7.16 o
  -6   5   3      457.07      461.90     10.07 o
  -5   5   3      511.82      487.75     10.04 o
  -4   5   3       80.50       75.12      3.04 o
  -3   5   3      333.21      322.32      4.93 o
  -2   5   3      115.02      143.08      3.15 o
  -1   5   3     1376.97     1321.19     14.51 o
   0   5   3     1658.26     1454.29     14.93 o
   1   5   3      807.92      846.36      8.58 o
   2   5   3      267.23      235.64      2.89 o
   3   5   3     5924.98     5970.03     54.28 o
   4   5   3     2268.26     2450.32     20.91 o
   5   5   3       68.19       59.97      2.04 o
   6   5   3      270.85      248.30      3.65 o
   7   5   3      178.22      185.17      3.79 o
   8   5   3        6.07        4.91      2.72 o
   9   5   3      491.12      491.55     10.40 o
  10   5   3        3.42        5.94      4.98 o
  11   5   3       15.36        7.70      9.11 o
  12   5   3        9.87       25.79     10.67 o
  -8   6   3       91.40      113.36     17.22 o
  -7   6   3       20.31       23.20      5.78 o
  -6   6   3      110.24      106.91      5.53 o
  -5   6   3       31.16       43.47      4.30 o
  -4   6   3      925.27      937.32     14.69 o
  -3   6   3      422.88      391.85      6.35 o
  -2   6   3      107.69       92.56      3.37 o
  -1   6   3       58.64       81.18      4.81 o
   0   6   3       52.80       78.95      2.84 o
   1   6   3     6923.60     7148.84     68.55 o
   2   6   3     2286.60     2053.86     18.54 o
   3   6   3      267.40      284.84      4.94 o
   4   6   3      797.96      770.34      7.71 o
   5   6   3      873.38      743.52      7.96 o
   6   6   3      283.88      271.06      3.93 o
   7   6   3      421.53      434.97      5.86 o
   8   6   3        3.52        0.01      2.65 o
   9   6   3      331.75      300.32      8.27 o
  10   6   3      709.65      672.97     15.32 o
  11   6   3      104.56      112.98      8.76 o
  12   6   3       19.20       25.92     11.91 o
  -7   7   3        6.71        3.07      7.85 o
  -6   7   3       42.59       46.66      5.10 o
  -5   7   3       51.78       60.64      4.81 o
  -4   7   3      318.57      311.51      8.32 o
  -3   7   3     1217.05     1202.86     18.29 o
  -2   7   3     1160.96     1152.31     14.47 o
  -1   7   3       67.20       72.96      4.58 o
   0   7   3       44.45       68.07      4.33 o
   1   7   3      375.03      476.45      6.46 o
   2   7   3      706.56      637.88      7.50 o
   3   7   3     2239.73     2152.37     25.07 o
   4   7   3     1749.90     1740.98     16.16 o
   5   7   3      183.24      205.25      3.45 o
   6   7   3      365.72      335.66      4.80 o
   7   7   3      821.76      853.97     10.17 o
   8   7   3      627.47      612.46      9.03 o
   9   7   3        0.73       -0.23      4.61 o
  10   7   3        7.12        5.79      5.01 o
  11   7   3      176.74      184.25     11.15 o
  12   7   3       22.84       39.25     11.18 o
  -6   8   3       37.38       37.04      9.01 o
  -5   8   3        9.22        2.44      4.40 o
  -4   8   3      550.16      563.72     13.32 o
  -3   8   3      273.25      271.09      7.97 o
  -2   8   3      289.41      268.96      6.21 o
  -1   8   3      470.41      501.71      8.34 o
   0   8   3      741.02      722.34     11.66 o
   1   8   3      824.44      847.57     13.65 o
   2   8   3      184.11      167.00      3.93 o
   3   8   3        8.20        5.57      1.61 o
   4   8   3      888.93      922.46      9.39 o
   5   8   3     1544.70     1471.87     14.12 o
   6   8   3      414.29      421.57      7.72 o
   7   8   3       41.32       50.53      3.00 o
   8   8   3      950.89      946.04     16.52 o
   9   8   3       96.99      100.66     12.55 o
  10   8   3        3.27        4.09      6.50 o
  11   8   3       71.62       56.16     10.72 o
  12   8   3        1.25       11.45     10.67 o
  -6   9   3        7.00       -2.46      9.16 o
  -5   9   3       17.30        9.11      8.06 o
  -4   9   3       52.23       50.99      5.38 o
  -3   9   3      285.25      291.16      8.52 o
  -2   9   3      937.37      973.92     17.86 o
  -1   9   3      923.79      853.57     13.72 o
   0   9   3      264.27      270.87      6.82 o
   1   9   3     3383.60     3386.50     41.48 o
   2   9   3      554.38      509.45      7.81 o
   3   9   3      576.14      577.28      8.40 o
   4   9   3       64.45       77.84      3.20 o
   5   9   3       58.46       54.93      2.36 o
   6   9   3      170.62      146.68      4.75 o
   7   9   3     1146.86     1186.98     20.61 o
   8   9   3       14.66       14.09      5.20 o
   9   9   3       13.48       16.80      6.01 o
  10   9   3       12.68       16.29      7.09 o
  11   9   3       28.26       31.79     11.50 o
  12   9   3       37.68       34.35     11.31 o
  -5  10   3       32.02       27.68      9.55 o
  -4  10   3       36.36       26.28      9.04 o
  -3  10   3       15.09        2.03      5.54 o
  -2  10   3       84.33       73.57      5.45 o
  -1  10   3      357.35      348.00     10.18 o
   0  10   3      789.36      807.60     17.07 o
   1  10   3      250.58      255.55      7.02 o
   2  10   3      426.84      416.11     13.51 o
   3  10   3      664.12      661.91      9.78 o
   4  10   3      838.68      845.36     15.69 o
   5  10   3        0.38        0.07      3.08 o
   6  10   3       14.20       18.21      3.91 o
   7  10   3       25.37       18.19      5.20 o
   8  10   3      104.41       95.83      6.81 o
   9  10   3      204.53      213.30     15.05 o
  10  10   3       49.67       60.60     11.73 o
  11  10   3        8.89       12.73     10.49 o
  12  10   3      116.58      130.27     15.30 o
  -4  11   3       69.22       56.80     12.89 o
  -3  11   3      135.19      122.61     12.21 o
  -2  11   3      274.39      264.60     15.28 o
  -1  11   3       25.63        9.31      6.56 o
   0  11   3        4.33        1.66      6.23 o
   1  11   3      473.12      440.12     12.03 o
   2  11   3      309.13      297.49      9.96 o
   3  11   3       15.18       14.33      4.81 o
   4  11   3       52.85       45.35      5.27 o
   5  11   3      520.99      518.10     13.09 o
   6  11   3       90.18      101.28      6.65 o
   7  11   3        3.13        7.10      5.55 o
   8  11   3        1.00       10.94      6.82 o
   9  11   3       18.48       14.63      7.17 o
  10  11   3       72.40       63.76     12.64 o
  11  11   3      169.87      182.44     16.31 o
  -3  12   3       57.71       76.97     16.97 o
  -2  12   3      464.41      488.52     26.82 o
  -1  12   3      149.64      136.04      8.55 o
   0  12   3        0.24       -6.34      6.34 o
   1  12   3       49.22       44.22     16.03 o
   2  12   3       11.28        8.86      5.11 o
   3  12   3       47.21       50.51      6.35 o
   4  12   3      315.22      311.69     10.62 o
   5  12   3      211.10      225.99     10.51 o
   6  12   3        1.11        5.15      5.23 o
   7  12   3      231.73      236.84      9.83 o
   8  12   3       89.74       99.01      9.31 o
   9  12   3       12.44       18.76     13.56 o
  10  12   3       19.63       18.05     12.50 o
  11  12   3       10.49       12.14     11.54 o
  -2  13   3        4.82        3.71     12.48 o
  -1  13   3      133.08      188.48     12.95 o
   0  13   3      126.63      144.78     10.61 o
   1  13   3        2.58       -0.17      7.03 o
   2  13   3       33.66       34.17      7.46 o
   3  13   3        3.70        1.98      5.90 o
   4  13   3       42.98       38.33      6.65 o
   5  13   3      642.11      565.13     20.10 o
   6  13   3      648.74      688.03     20.95 o
   7  13   3       60.89       73.84     10.53 o
   8  13   3       23.20       33.19      8.39 o
   9  13   3       94.74      141.88     17.79 o
  10  13   3       52.20       57.21     14.43 o
   0  14   3        5.20        0.36      9.52 o
   1  14   3        3.62       -2.53      7.84 o
   2  14   3       80.62       62.22     24.21 o
   3  14   3       93.36       73.53      9.00 o
   4  14   3        3.72       10.74      6.23 o
   5  14   3       37.13       27.05      6.96 o
   6  14   3      161.11      153.76     26.91 o
   7  14   3      115.21      116.80     10.04 o
   8  14   3       39.85       73.19     10.12 o
   9  14   3        6.30       22.72     13.70 o
   1  15   3       77.72       91.15     15.62 o
   2  15   3       94.58       89.13     15.02 o
   3  15   3       47.31       48.42     10.12 o
   4  15   3       52.70       67.71     10.09 o
   5  15   3       88.92       94.86     15.39 o
   6  15   3        7.21        3.81      8.69 o
   7  15   3       25.22       30.66      9.73 o
   8  15   3       14.81       20.18      9.35 o
   5  16   3       80.43      103.61     16.72 o
  -6 -15   4      184.08      195.53     16.90 o
  -5 -15   4      187.46      221.32     18.37 o
  -4 -15   4       14.24        1.37     11.13 o
  -3 -15   4      141.77      163.94     11.57 o
  -2 -15   4       73.69       79.36     10.23 o
  -1 -15   4       40.03       34.44     13.60 o
   0 -15   4      318.86      345.91     22.54 o
  -8 -14   4       66.67       83.36     14.24 o
  -7 -14   4       50.68       52.77     13.33 o
  -6 -14   4       21.63       10.21     10.95 o
  -5 -14   4        1.15       -1.24     10.26 o
  -4 -14   4       32.35       46.77      8.12 o
  -3 -14   4       24.92       22.21      7.72 o
  -2 -14   4      137.38      155.68     11.16 o
  -1 -14   4       62.62       85.19      7.95 o
   0 -14   4        1.27       -9.57      9.57 o
   1 -14   4       49.09       31.47      9.78 o
   2 -14   4      532.28      567.41     29.45 o
  -8 -13   4       10.33        7.88     11.22 o
  -7 -13   4        5.06       -6.28      9.30 o
  -6 -13   4        6.60        9.39      9.85 o
  -5 -13   4      536.63      491.47     23.31 o
  -4 -13   4      493.21      496.42     23.50 o
  -3 -13   4      110.32       91.32      8.90 o
  -2 -13   4       15.30       10.33      6.05 o
  -1 -13   4       18.89       15.56      6.17 o
   0 -13   4        3.91        4.97      6.58 o
   1 -13   4        1.01       -0.65      7.35 o
   2 -13   4      143.98      112.44     10.59 o
   3 -13   4      283.00      287.69     23.73 o
  -9 -12   4       61.30       83.91     12.69 o
  -8 -12   4        0.45        1.37     10.21 o
  -7 -12   4       44.11       48.64      9.99 o
  -6 -12   4      313.81      316.96     18.83 o
  -5 -12   4       66.99       61.83     10.31 o
  -4 -12   4      934.42      944.60     35.09 o
  -3 -12   4     1754.45     1771.92     42.32 o
  -2 -12   4     1056.75     1024.81     21.45 o
  -1 -12   4      139.44      125.53      7.45 o
   0 -12   4      291.18      310.90     11.01 o
   1 -12   4      288.11      272.22     10.73 o
   2 -12   4       25.46       19.73      7.82 o
   3 -12   4        9.62       -7.28      7.28 o
   4 -12   4       34.71       21.12     13.15 o
 -10 -11   4       72.43       89.59     12.69 o
  -9 -11   4       32.41       32.84     11.22 o
  -8 -11   4       48.35       27.85      9.11 o
  -7 -11   4       10.99       25.08     16.08 o
  -6 -11   4        8.62       13.52      5.28 o
  -5 -11   4      576.08      578.13     15.02 o
  -4 -11   4        3.59        3.10      4.08 o
  -3 -11   4      338.77      335.00     11.28 o
  -2 -11   4     1104.95     1127.12     27.48 o
  -1 -11   4     1688.30     1666.25     33.86 o
   0 -11   4       17.93       15.07      4.77 o
   1 -11   4      357.55      384.58     10.77 o
   2 -11   4      322.09      365.58     11.54 o
   3 -11   4       95.62      108.72      7.59 o
   4 -11   4       32.30       29.00      7.20 o
   5 -11   4      185.09      187.66     18.64 o
 -10 -10   4        4.73       12.41     10.21 o
  -9 -10   4      136.45      140.39     12.60 o
  -8 -10   4      666.56      659.19     15.42 o
  -7 -10   4      881.20      866.89     18.55 o
  -6 -10   4      125.20      116.06      9.69 o
  -5 -10   4      442.61      418.04     10.95 o
  -4 -10   4       34.27       31.96      3.89 o
  -3 -10   4      191.85      189.82      9.52 o
  -2 -10   4      245.54      259.98      6.38 o
  -1 -10   4      868.05      920.30     13.65 o
   0 -10   4      880.40      902.82     14.74 o
   1 -10   4      363.73      361.82      9.60 o
   2 -10   4       70.69       67.38      5.52 o
   3 -10   4       18.08       23.02      5.01 o
   4 -10   4       61.95       61.32      6.68 o
   5 -10   4       45.39       34.42      6.95 o
   6 -10   4       62.22       55.58     13.90 o
 -10  -9   4       18.18       26.61     10.53 o
  -9  -9   4        2.12        1.67      5.16 o
  -8  -9   4      176.43      165.20      7.87 o
  -7  -9   4     2191.07     2110.07     38.40 o
  -6  -9   4     1166.44     1189.91     20.00 o
  -5  -9   4       25.87       32.97      3.72 o
  -4  -9   4      396.83      381.42      7.15 o
  -3  -9   4     1695.63     1649.77     29.15 o
  -2  -9   4     2460.04     2537.94     27.27 o
  -1  -9   4       18.06       13.66      2.48 o
   0  -9   4      189.12      182.50      5.62 o
   1  -9   4       12.60       17.14      3.67 o
   2  -9   4      698.47      681.34     13.41 o
   3  -9   4      344.01      360.67      9.66 o
   4  -9   4      207.12      186.91      7.85 o
   5  -9   4        0.43        0.77      7.31 o
   6  -9   4        5.53        5.99      9.96 o
   7  -9   4       16.36       15.03      9.45 o
 -10  -8   4        3.16        3.50      7.60 o
  -9  -8   4        5.87       11.75      4.87 o
  -8  -8   4       55.86       63.77      5.20 o
  -7  -8   4      693.11      654.84     17.61 o
  -6  -8   4      937.17      901.54     13.80 o
  -5  -8   4     2440.51     2476.62     28.27 o
  -4  -8   4     2167.72     2169.10     24.81 o
  -3  -8   4      129.36      137.84      3.97 o
  -2  -8   4      879.77      857.15     12.41 o
  -1  -8   4      753.98      742.16      8.92 o
   0  -8   4      633.92      653.75      8.68 o
   1  -8   4     1223.05     1243.94     14.50 o
   2  -8   4     1184.81     1178.48     16.10 o
   3  -8   4      105.59      114.84      4.60 o
   4  -8   4     1809.28     1859.50     29.56 o
   5  -8   4      989.30     1004.06     21.12 o
   6  -8   4      157.06      145.96      7.97 o
   7  -8   4       50.37       34.64     12.89 o
   8  -8   4       22.03       17.91     12.41 o
 -10  -7   4      104.54      101.92      7.70 o
  -9  -7   4        9.96        5.69      4.74 o
  -8  -7   4      219.31      220.71      6.58 o
  -7  -7   4     1004.14      974.84     14.58 o
  -6  -7   4       80.14       84.47      3.50 o
  -5  -7   4        4.45        5.79      1.90 o
  -4  -7   4      210.29      226.19      4.15 o
  -3  -7   4     1022.17      959.41     10.46 o
  -2  -7   4      321.42      253.28      8.03 o
  -1  -7   4      163.95      208.03      5.55 o
   0  -7   4      117.81      184.58      3.66 o
   1  -7   4      466.09      563.89      9.83 o
   2  -7   4     1231.96     1227.51     14.15 o
   3  -7   4       22.37       17.03      2.43 o
   4  -7   4      456.88      490.61      9.01 o
   5  -7   4      929.05      968.32     17.38 o
   6  -7   4     1289.26     1317.14     25.93 o
   7  -7   4      289.12      318.01     25.42 o
   8  -7   4       40.64       35.90      8.29 o
 -11  -6   4      221.78      211.28     14.86 o
 -10  -6   4      331.37      329.87     14.27 o
  -9  -6   4      151.74      157.93      7.77 o
  -8  -6   4      110.46      108.83      4.88 o
  -7  -6   4     1314.45     1296.30     18.39 o
  -6  -6   4      347.18      341.93      5.89 o
  -5  -6   4       87.37       71.76      2.51 o
  -4  -6   4      991.38      901.61     10.30 o
  -3  -6   4      721.42      677.42      8.00 o
  -2  -6   4       60.09       37.24      2.19 o
  -1  -6   4     9326.01     9381.14    108.02 o
   0  -6   4     3776.71     3649.86     44.68 o
   1  -6   4     1456.59     1521.17     17.76 o
   2  -6   4      178.62      154.55      3.62 o
   3  -6   4      995.98      986.94     11.69 o
   4  -6   4      251.98      259.67      4.75 o
   5  -6   4       10.17        4.85      3.88 o
   6  -6   4       20.33       21.71      4.56 o
   7  -6   4      101.16      112.36      6.98 o
   8  -6   4       84.29      110.02     13.92 o
   9  -6   4        1.16       -9.32      9.32 o
 -11  -5   4       76.55       67.58      8.50 o
 -10  -5   4      131.95      111.02      6.48 o
  -9  -5   4      147.49      148.36      6.41 o
  -8  -5   4      137.50      142.04      6.43 o
  -7  -5   4       17.84       21.79      3.28 o
  -6  -5   4       41.23       41.84      2.70 o
  -5  -5   4        5.78        5.75      1.58 o
  -4  -5   4        2.68        4.91      1.60 o
  -3  -5   4     2233.19     2233.07     24.74 o
  -2  -5   4     2384.37     2432.86     25.21 o
  -1  -5   4      258.50      316.71      6.90 o
   0  -5   4     3098.50     2903.31     26.89 o
   1  -5   4    11397.82    11187.74    112.67 o
   2  -5   4     2614.46     2522.73     32.13 o
   3  -5   4       24.43       32.29      1.96 o
   4  -5   4     1004.08      968.73     10.78 o
   5  -5   4      443.64      445.38      7.16 o
   6  -5   4        2.64        0.90      3.77 o
   7  -5   4        8.89       13.82      4.91 o
   8  -5   4       26.99       14.06      9.34 o
   9  -5   4       24.13       28.50      7.04 o
 -10  -4   4       28.75       19.00      4.86 o
  -9  -4   4        1.09       -3.95      3.95 o
  -8  -4   4      124.51      121.20      4.68 o
  -7  -4   4      109.85      103.76      3.97 o
  -6  -4   4     1435.18     1409.88     15.42 o
  -5  -4   4     3235.79     3369.17     36.70 o
  -4  -4   4     1016.35     1100.98     11.86 o
  -3  -4   4      267.83      228.33      3.51 o
  -2  -4   4      154.05      241.25      3.57 o
  -1  -4   4       48.76      126.82      2.44 o
   0  -4   4     1905.40     2641.72     31.40 o
   1  -4   4     5985.80     7010.00     63.07 o
   2  -4   4     6816.90     6892.60     68.95 o
   3  -4   4     2892.93     2654.18     26.03 o
   4  -4   4     1049.53     1181.57     13.21 o
   5  -4   4       57.77       61.02      2.62 o
   6  -4   4      717.53      713.46     10.64 o
   7  -4   4       37.38       36.84      4.90 o
   8  -4   4       62.63       76.03      6.16 o
   9  -4   4       55.94       70.50      7.39 o
  10  -4   4        1.52        3.05      8.03 o
 -10  -3   4       16.06       16.37      4.88 o
  -9  -3   4        0.79       -0.98      4.04 o
  -8  -3   4      330.06      302.64      6.41 o
  -7  -3   4      329.68      319.90      6.27 o
  -6  -3   4       91.49      110.74      3.72 o
  -5  -3   4     4760.70     4773.49     48.85 o
  -4  -3   4     5930.54     5596.21     57.04 o
  -3  -3   4     2781.47     2821.16     28.51 o
  -2  -3   4      107.79      178.75      3.51 o
  -1  -3   4      766.18      610.93      6.73 o
   0  -3   4     4496.79     4838.77     41.64 o
   1  -3   4        7.54       34.41      1.14 o
   2  -3   4      224.42      152.75      2.58 o
   3  -3   4      138.71      141.32      2.89 o
   4  -3   4     1453.10     1456.74     15.72 o
   5  -3   4     1276.61     1178.68     14.77 o
   6  -3   4       10.85       20.07      3.09 o
   7  -3   4       91.72       77.83      4.58 o
   8  -3   4        5.61        0.22      4.83 o
   9  -3   4       15.19       16.60      5.99 o
  10  -3   4       22.02       32.01      6.89 o
 -10  -2   4       34.37       37.74      5.89 o
  -9  -2   4        4.11        3.47      3.97 o
  -8  -2   4        1.03       -2.85      2.85 o
  -7  -2   4      195.90      177.65      4.68 o
  -6  -2   4      310.09      301.60      4.76 o
  -5  -2   4     1119.09     1286.93     13.74 o
  -4  -2   4     1239.46     1213.28     12.85 o
  -3  -2   4     9982.07    10219.41     97.58 o
  -2  -2   4     8884.09     8993.66     97.49 o
  -1  -2   4     2147.49     2312.76     22.14 o
   0  -2   4     2688.61     2658.45     23.03 o
   1  -2   4     8011.99     8190.03     77.52 o
   2  -2   4       11.15        8.83      1.45 o
   3  -2   4       88.27       47.37      2.28 o
   4  -2   4     2798.30     2761.20     28.42 o
   5  -2   4        1.37        1.89      1.79 o
   6  -2   4     1509.51     1520.46     20.29 o
   7  -2   4      692.92      678.16     10.17 o
   8  -2   4      773.17      693.77     14.86 o
   9  -2   4       73.32       65.86      5.23 o
  10  -2   4        3.25        3.46      5.76 o
  11  -2   4        3.00       15.74      9.30 o
 -10  -1   4      175.08      175.19      8.92 o
  -9  -1   4      458.58      471.28     10.53 o
  -8  -1   4      598.57      561.00      8.61 o
  -7  -1   4      343.25      339.43      6.32 o
  -6  -1   4        3.36        2.20      1.85 o
  -5  -1   4      640.02      643.09      7.85 o
  -4  -1   4       36.90       50.70      1.63 o
  -3  -1   4       17.01       33.31      1.56 o
  -2  -1   4     3829.02     4241.10     54.73 o
  -1  -1   4     4149.27     3882.10     57.37 o
   0  -1   4      130.19      319.70      3.13 o
   1  -1   4     3539.03     4050.67     38.05 o
   2  -1   4     1803.90     1766.79     17.09 o
   3  -1   4      265.82      190.30      2.94 o
   4  -1   4     2733.16     2891.46     29.61 o
   5  -1   4     1207.27     1157.28     12.75 o
   6  -1   4        6.09        5.67      1.89 o
   7  -1   4      259.32      268.32      5.67 o
   8  -1   4     1251.65     1244.66     18.51 o
   9  -1   4      815.21      793.53     18.46 o
  10  -1   4       49.69       44.03      6.17 o
  11  -1   4        6.41       15.33      7.75 o
 -10   0   4       42.12       28.28      6.00 o
  -9   0   4      349.17      347.79      8.58 o
  -8   0   4     1165.19     1152.01     21.81 o
  -7   0   4     1011.30     1047.73     15.07 o
  -6   0   4       51.92       61.87      2.48 o
  -5   0   4      281.74      249.87      3.90 o
  -4   0   4     2657.06     2602.66     28.66 o
  -3   0   4      119.12      118.59      2.54 o
  -2   0   4       10.84        5.89      0.86 o
  -1   0   4     2003.51     1911.70     62.70 o
   0   0   4      673.83      938.81     11.55 o
   1   0   4    41773.50    38401.23    346.59 o
   2   0   4      432.23      279.95      3.22 o
   3   0   4     1944.69     2227.73     20.40 o
   4   0   4     2321.57     2755.47     26.63 o
   5   0   4       47.72       67.10      2.08 o
   6   0   4       98.29      111.89      3.19 o
   7   0   4        5.24        6.01      2.07 o
   8   0   4        0.85        1.65      2.63 o
   9   0   4      443.58      463.63     10.16 o
  10   0   4      434.88      434.35     18.48 o
  11   0   4      105.84      116.84      9.44 o
  -9   1   4        9.84       12.79      5.19 o
  -8   1   4      116.11      103.80      4.99 o
  -7   1   4      234.10      243.67      7.17 o
  -6   1   4      988.37      952.80     15.63 o
  -5   1   4      487.47      485.17      6.92 o
  -4   1   4       41.77       50.63      1.71 o
  -3   1   4     3110.15     3197.69     34.87 o
  -2   1   4      495.28      480.73      6.19 o
  -1   1   4     2338.64     2435.34     35.91 o
   0   1   4     1545.77     1406.82     15.93 o
   1   1   4      259.36      215.71      3.47 o
   2   1   4       83.92      142.81      1.67 o
   3   1   4     4814.16     4581.87     39.42 o
   4   1   4     5133.63     4962.14     49.76 o
   5   1   4     1836.09     2059.83     20.31 o
   6   1   4      340.15      333.02      4.69 o
   7   1   4      293.38      281.17      4.57 o
   8   1   4      159.15      142.22      4.05 o
   9   1   4        5.07        2.21      3.80 o
  10   1   4      112.02      105.81      6.58 o
  11   1   4       57.65       71.04     10.88 o
  12   1   4        1.97       29.27     11.77 o
  -9   2   4       16.49       29.74     14.43 o
  -8   2   4       42.51       43.60      6.77 o
  -7   2   4       13.23        6.83      3.26 o
  -6   2   4        0.52        3.82      6.55 o
  -5   2   4      382.30      377.14      6.58 o
  -4   2   4     1084.38     1094.87     12.70 o
  -3   2   4       49.76       88.62      2.14 o
  -2   2   4       75.10       74.09      1.65 o
  -1   2   4      875.95     1360.41     12.67 o
   0   2   4       40.10       20.37      1.32 o
   1   2   4     6895.86     7183.76     53.83 o
   2   2   4      844.47      734.69      6.08 o
   3   2   4       33.23       49.54      1.16 o
   4   2   4     6805.75     7064.15     66.46 o
   5   2   4    13887.38    13930.88    139.80 o
   6   2   4     1596.48     1544.74     15.00 o
   7   2   4       11.39       13.70      2.00 o
   8   2   4     1033.38     1050.33     12.41 o
   9   2   4       53.43       61.14      6.01 o
  10   2   4        0.30        1.14      4.09 o
  11   2   4       16.81       31.65     10.44 o
  12   2   4       45.11       50.66     11.95 o
  -9   3   4        3.79        0.13      5.79 o
  -8   3   4       89.90      108.66      7.02 o
  -7   3   4      153.66      164.28      6.86 o
  -6   3   4       54.94       60.70      6.08 o
  -5   3   4        3.00        5.04      2.59 o
  -4   3   4      163.04      166.04      3.44 o
  -3   3   4     1017.45      964.43     11.31 o
  -2   3   4    10543.46    10386.13    104.64 o
  -1   3   4     8148.28     8369.73     80.59 o
   0   3   4     5190.82     6046.22     55.09 o
   1   3   4      372.93      284.24      2.95 o
   2   3   4      253.78      199.99      2.21 o
   3   3   4      503.26      661.26      6.07 o
   4   3   4     1180.31     1571.57     14.80 o
   5   3   4     2265.03     2466.02     22.90 o
   6   3   4     1025.43      973.01      9.94 o
   7   3   4     1152.10     1123.84     11.47 o
   8   3   4       30.67       28.42      2.50 o
   9   3   4       19.01       13.40      3.25 o
  10   3   4       12.79       15.59      5.93 o
  11   3   4       37.61       36.58      7.87 o
  12   3   4       13.57       20.57     12.32 o
  -8   4   4        0.87       -0.54      5.69 o
  -7   4   4        7.77        8.52      4.44 o
  -6   4   4      114.32      103.20      4.93 o
  -5   4   4        4.81        6.85      2.91 o
  -4   4   4     1475.29     1459.04     20.42 o
  -3   4   4      425.44      393.34      5.61 o
  -2   4   4      467.67      570.10      6.87 o
  -1   4   4     2917.24     2688.01     29.99 o
   0   4   4    12210.70    12041.44    123.09 o
   1   4   4     4572.48     4651.93     39.01 o
   2   4   4      183.88      161.01      2.28 o
   3   4   4      950.09      823.21      6.95 o
   4   4   4     2796.40     2835.01     27.42 o
   5   4   4       30.93       33.24      1.95 o
   6   4   4      316.01      283.73      3.90 o
   7   4   4       22.88       20.20      1.70 o
   8   4   4      326.17      312.78      5.34 o
   9   4   4      202.66      216.11      7.69 o
  10   4   4      459.39      426.19     14.41 o
  11   4   4       43.47       29.18      7.45 o
  12   4   4        1.96        1.83     10.40 o
  -8   5   4       47.42       64.36     23.52 o
  -7   5   4      137.38      152.19      7.90 o
  -6   5   4      353.06      331.09      8.36 o
  -5   5   4      257.68      243.43      6.79 o
  -4   5   4      828.87      790.89     12.37 o
  -3   5   4      204.70      213.81      6.21 o
  -2   5   4      193.13      184.89      3.92 o
  -1   5   4      359.89      447.74      6.83 o
   0   5   4     1813.36     1841.96     18.61 o
   1   5   4     5953.75     5977.05     52.16 o
   2   5   4     1672.39     1385.59     12.82 o
   3   5   4     1412.62     1581.78     13.34 o
   4   5   4     2488.09     2549.70     23.72 o
   5   5   4      651.25      577.35      6.11 o
   6   5   4      790.27      744.52      7.69 o
   7   5   4     1188.85     1202.00     11.68 o
   8   5   4      986.10     1007.09     12.89 o
   9   5   4       37.21       33.41      4.38 o
  10   5   4      185.89      216.51      8.96 o
  11   5   4      285.87      278.65     12.24 o
  12   5   4       64.59       66.02      8.85 o
  -7   6   4        9.58       12.39      7.20 o
  -6   6   4      559.42      583.90     12.28 o
  -5   6   4     1199.08     1227.84     20.86 o
  -4   6   4      409.03      424.99      8.40 o
  -3   6   4       68.96       79.87      3.63 o
  -2   6   4     1264.82     1217.17     13.80 o
  -1   6   4     1137.46     1228.19     14.82 o
   0   6   4       16.33       30.98      2.94 o
   1   6   4      593.11      567.72      6.42 o
   2   6   4      692.59      747.85      7.57 o
   3   6   4     2209.01     2203.39     19.99 o
   4   6   4      453.46      369.92      4.61 o
   5   6   4      558.97      549.84      6.00 o
   6   6   4      272.44      294.71      4.12 o
   7   6   4       18.90       22.73      2.02 o
   8   6   4       99.85      107.41      3.80 o
   9   6   4       19.29       32.34      4.41 o
  10   6   4        0.23       -0.38      4.99 o
  11   6   4      182.27      185.67     11.79 o
  12   6   4      223.59      241.84     13.04 o
  -7   7   4       61.07       68.57     17.36 o
  -6   7   4       29.88       21.46      6.07 o
  -5   7   4      328.09      332.86      8.91 o
  -4   7   4      851.69      819.87     15.17 o
  -3   7   4      784.98      773.84     12.81 o
  -2   7   4      507.10      477.18      8.03 o
  -1   7   4     2676.16     2695.21     33.51 o
   0   7   4      824.48      774.26     10.18 o
   1   7   4        3.55        2.67      1.77 o
   2   7   4      109.19       69.75      2.25 o
   3   7   4      706.01      661.73      7.34 o
   4   7   4        3.17        4.67      1.21 o
   5   7   4     1083.71     1053.00      9.95 o
   6   7   4     1063.05     1066.98     11.11 o
   7   7   4      894.66      920.82      9.53 o
   8   7   4       28.49       24.79      3.18 o
   9   7   4       29.79       20.91      4.31 o
  10   7   4       51.68       50.49      5.89 o
  11   7   4        8.66        6.72      8.79 o
  12   7   4       27.52       20.70      9.69 o
  -6   8   4       14.40       -0.05      8.32 o
  -5   8   4       56.63       53.04      6.49 o
  -4   8   4       22.41       16.06      4.33 o
  -3   8   4      336.46      344.73      8.92 o
  -2   8   4      806.59      838.10     14.28 o
  -1   8   4        8.29        8.35      3.43 o
   0   8   4       87.92       92.20      3.66 o
   1   8   4        5.91       14.12      2.30 o
   2   8   4       57.12       77.44      2.95 o
   3   8   4     1384.62     1383.10     14.70 o
   4   8   4     1002.45      964.60     12.45 o
   5   8   4      269.70      278.82      4.50 o
   6   8   4     1476.24     1478.34     14.94 o
   7   8   4     2823.72     2775.37     38.22 o
   8   8   4      982.63      985.18     19.59 o
   9   8   4      400.78      348.06     10.36 o
  10   8   4       62.49       65.57      9.05 o
  11   8   4       52.80       76.58     12.28 o
  12   8   4        1.92       -5.77     11.36 o
  -5   9   4      187.13      176.51     33.55 o
  -4   9   4        0.40       -4.54      4.54 o
  -3   9   4        1.79       -1.32      4.24 o
  -2   9   4      319.25      284.54      8.30 o
  -1   9   4      125.87      148.45      7.76 o
   0   9   4     1085.23     1075.91     15.27 o
   1   9   4      537.20      531.73      8.84 o
   2   9   4     1957.77     1993.89     25.35 o
   3   9   4        2.51        3.72      2.01 o
   4   9   4       64.72       64.77      3.06 o
   5   9   4        2.76        0.33      2.31 o
   6   9   4        9.63        7.70      2.61 o
   7   9   4        6.26        8.00      3.76 o
   8   9   4      502.02      477.45     12.33 o
   9   9   4      653.53      674.00     31.79 o
  10   9   4       95.53      109.61      8.54 o
  11   9   4        0.08       -6.09      9.71 o
  12   9   4        2.77       12.69     10.99 o
  -4  10   4       23.41       15.12      8.76 o
  -3  10   4        2.14       -2.58      5.53 o
  -2  10   4      198.60      194.74      7.98 o
  -1  10   4      341.11      369.04     10.37 o
   0  10   4        0.15        2.24      4.41 o
   1  10   4       65.46       59.89      4.43 o
   2  10   4     1925.76     1976.12     42.40 o
   3  10   4     2039.63     1936.45     37.76 o
   4  10   4       24.43       24.84      3.43 o
   5  10   4      164.37      147.26      7.38 o
   6  10   4       10.60       20.19      5.25 o
   7  10   4       13.62       18.09      5.19 o
   8  10   4       17.22        1.87      5.84 o
   9  10   4       62.62       47.60      7.84 o
  10  10   4       46.25       56.19     12.34 o
  11  10   4       10.50       20.47     11.91 o
  12  10   4       19.68       37.24     12.14 o
  -4  11   4       77.43       73.84     10.64 o
  -3  11   4        0.19       -8.59      8.59 o
  -2  11   4        9.34       -2.60      5.70 o
  -1  11   4       34.98       21.66      6.96 o
   0  11   4      236.66      250.54      8.65 o
   1  11   4        2.18        0.43      6.04 o
   2  11   4       38.20       32.04      4.35 o
   3  11   4     2581.44     2417.74     42.86 o
   4  11   4     1285.29     1245.92     24.26 o
   5  11   4      111.62      138.43      7.37 o
   6  11   4       27.74       23.78      5.13 o
   7  11   4      213.45      219.24      9.62 o
   8  11   4       48.08       47.03      6.93 o
   9  11   4        3.81       -5.50      7.45 o
  10  11   4       96.58      118.03      9.61 o
  11  11   4       41.71       40.63     13.19 o
  -3  12   4      211.46      227.73     15.48 o
  -2  12   4      106.97      100.70     10.71 o
  -1  12   4      122.51       95.26      7.91 o
   0  12   4        1.73        2.99      5.75 o
   1  12   4        1.10       -2.06      5.36 o
   2  12   4        4.71       -2.90      6.51 o
   3  12   4        5.87       -4.99      4.99 o
   4  12   4      433.86      410.79     13.93 o
   5  12   4       40.06       56.08      7.95 o
   6  12   4      197.39      224.95     14.95 o
   7  12   4       62.32       58.93      6.83 o
   8  12   4       69.35       89.69      9.23 o
   9  12   4       53.70       54.15      8.35 o
  10  12   4       52.25       62.29     13.60 o
  11  12   4       62.27       59.27     14.29 o
  -1  13   4      294.58      307.07     26.54 o
   0  13   4      396.90      402.40     22.65 o
   1  13   4       42.23       56.58     12.43 o
   2  13   4      158.18      162.60     10.15 o
   3  13   4       60.49       50.21      8.03 o
   4  13   4        9.34       12.31      6.05 o
   5  13   4        1.95       -0.26      5.54 o
   6  13   4       38.22       35.81      6.57 o
   7  13   4      169.03      161.25     15.98 o
   8  13   4       34.08       56.81      8.60 o
   9  13   4       50.34       59.35      9.70 o
  10  13   4       36.59       44.75     14.29 o
   0  14   4      370.66      409.07     18.18 o
   1  14   4       34.52       35.32     13.26 o
   2  14   4        9.89       17.15      6.94 o
   3  14   4      161.86      180.88     19.47 o
   4  14   4       57.79       72.22      9.31 o
   5  14   4        0.57       -3.49      7.87 o
   6  14   4      147.37      156.52      8.91 o
   7  14   4      183.60      221.26     13.58 o
   8  14   4       12.69       13.49      8.54 o
   9  14   4      106.19      133.32     11.67 o
   2  15   4       12.90       19.30      8.74 o
   3  15   4        7.37       -0.96     13.10 o
   4  15   4       53.66       50.64      9.57 o
   5  15   4       23.50        6.31      8.39 o
   6  15   4       20.31       37.97     14.11 o
   7  15   4       69.50       53.82     13.42 o
   8  15   4       62.20       79.75     10.55 o
  -5 -15   5        8.04        6.55     12.69 o
  -4 -15   5       13.53       -9.89     10.95 o
  -3 -15   5       12.83       14.38     11.45 o
  -2 -15   5        0.97       -6.46     12.60 o
  -1 -15   5       51.61       64.49     14.57 o
  -7 -14   5       12.91       19.28     12.55 o
  -6 -14   5       88.34       95.96     14.29 o
  -5 -14   5      371.51      417.91     22.54 o
  -4 -14   5      314.24      308.17     20.43 o
  -3 -14   5       27.88       16.80      7.55 o
  -2 -14   5       99.57      119.98      9.92 o
  -1 -14   5       17.82       20.58      8.39 o
   0 -14   5       28.33       30.64     12.82 o
   1 -14   5      102.81      119.87     15.85 o
  -8 -13   5        1.83      -10.53     10.53 o
  -7 -13   5       91.99       80.48     12.55 o
  -6 -13   5        6.15        5.36      9.76 o
  -5 -13   5       18.21       16.21     10.95 o
  -4 -13   5      215.28      221.65     12.58 o
  -3 -13   5      397.15      396.09     15.53 o
  -2 -13   5      153.88      145.78      9.69 o
  -1 -13   5       38.79       49.41      8.26 o
   0 -13   5       53.39       56.23      7.14 o
   1 -13   5        8.68        1.12      6.55 o
   2 -13   5      229.07      271.50     14.70 o
   3 -13   5      159.48      161.07     12.29 o
  -9 -12   5       89.51      107.78     13.42 o
  -8 -12   5        0.61       -4.08     10.12 o
  -7 -12   5        0.81        1.05     10.03 o
  -6 -12   5       73.22       64.67     11.31 o
  -5 -12   5       55.09       59.32     10.44 o
  -4 -12   5      289.32      295.88     12.61 o
  -3 -12   5        3.37        3.65      6.19 o
  -2 -12   5       58.15       67.36      6.44 o
  -1 -12   5      427.25      441.91     25.78 o
   0 -12   5      144.37      148.72      9.38 o
   1 -12   5        7.48        3.80      5.88 o
   2 -12   5        6.62        4.69      6.19 o
   3 -12   5       48.61       25.44      8.71 o
   4 -12   5      208.81      207.24     13.05 o
  -9 -11   5      201.88      221.83     16.99 o
  -8 -11   5      248.27      267.58     17.31 o
  -7 -11   5      182.04      168.40     10.44 o
  -6 -11   5        2.54       -4.69      4.69 o
  -5 -11   5       12.14       29.93      5.59 o
  -4 -11   5        2.34        8.22      6.02 o
  -3 -11   5      906.95      898.75     16.69 o
  -2 -11   5     1535.36     1529.68     58.14 o
  -1 -11   5       28.84       32.49      8.58 o
   0 -11   5      722.89      723.74     16.76 o
   1 -11   5      675.74      669.09     16.05 o
   2 -11   5      363.66      368.01     12.39 o
   3 -11   5       99.80       65.92      8.60 o
   4 -11   5       70.84       40.57     10.35 o
   5 -11   5        9.05      -13.42     13.42 o
  -9 -10   5       71.44       87.75      7.96 o
  -8 -10   5        9.04       11.23      7.26 o
  -7 -10   5      223.89      234.69      9.13 o
  -6 -10   5      272.75      243.92      9.08 o
  -5 -10   5     1343.28     1324.29     26.19 o
  -4 -10   5       10.39        8.56      4.49 o
  -3 -10   5       12.77       12.80      3.34 o
  -2 -10   5     1467.32     1496.25     24.62 o
  -1 -10   5      699.75      711.65     12.43 o
   0 -10   5       25.29       26.59      3.94 o
   1 -10   5       13.29       36.46     10.39 o
   2 -10   5      331.33      350.17      9.81 o
   3 -10   5      926.92      904.12     17.51 o
   4 -10   5      104.25      105.42      7.68 o
   5 -10   5        3.15       -7.06      7.06 o
   6 -10   5        3.58       -9.62     13.70 o
 -10  -9   5        2.48       -1.82      6.71 o
  -9  -9   5      166.66      165.72      8.42 o
  -8  -9   5      324.90      332.58     10.11 o
  -7  -9   5      139.37      139.63      7.05 o
  -6  -9   5        2.20        2.49      3.66 o
  -5  -9   5     1142.26     1121.17     20.35 o
  -4  -9   5      214.58      216.30      5.96 o
  -3  -9   5      222.58      226.95      4.88 o
  -2  -9   5        2.01       -2.25      2.57 o
  -1  -9   5        3.84        6.29      2.49 o
   0  -9   5       36.82       53.95      3.37 o
   1  -9   5     1887.19     1905.40     33.38 o
   2  -9   5      783.70      789.88     14.99 o
   3  -9   5      284.89      272.11      8.55 o
   4  -9   5      474.72      529.14     17.16 o
   5  -9   5      287.49      310.49     11.26 o
   6  -9   5        4.36       -3.78      6.58 o
   7  -9   5       69.42       82.68     14.61 o
 -10  -8   5       71.14       58.82      7.31 o
  -9  -8   5       33.81       32.40      5.96 o
  -8  -8   5       65.18       55.43      5.51 o
  -7  -8   5      138.98      140.62      6.86 o
  -6  -8   5      536.39      525.62      9.24 o
  -5  -8   5      183.12      197.51      5.40 o
  -4  -8   5       55.66       62.85      3.35 o
  -3  -8   5     2607.98     2717.94     30.78 o
  -2  -8   5     2445.60     2495.68     33.98 o
  -1  -8   5     1874.18     1990.25     21.68 o
   0  -8   5       17.05       11.51      2.10 o
   1  -8   5       69.66       78.86      5.17 o
   2  -8   5      296.56      290.68      6.66 o
   3  -8   5      147.38      143.47      6.03 o
   4  -8   5      135.45      128.85      6.10 o
   5  -8   5        1.28       -0.63      4.92 o
   6  -8   5       56.29       69.00      6.78 o
   7  -8   5        3.08        3.74      8.19 o
   8  -8   5        0.14       -1.28     11.86 o
 -10  -7   5      243.63      236.70     11.19 o
  -9  -7   5      198.87      217.36      8.58 o
  -8  -7   5      106.75      103.61      4.80 o
  -7  -7   5        1.78        2.91      2.85 o
  -6  -7   5      190.63      186.73      5.05 o
  -5  -7   5      347.34      357.93      6.24 o
  -4  -7   5      605.79      571.47      9.62 o
  -3  -7   5        4.83        6.51      1.92 o
  -2  -7   5      812.54      836.25      9.40 o
  -1  -7   5     2459.49     2385.93     27.15 o
   0  -7   5     2904.92     2861.75     39.01 o
   1  -7   5       77.15      100.49      3.10 o
   2  -7   5      265.74      263.18      5.98 o
   3  -7   5       10.75       24.63      3.19 o
   4  -7   5      209.60      201.90      6.42 o
   5  -7   5      317.10      300.31      8.71 o
   6  -7   5       66.71       68.13      6.30 o
   7  -7   5       52.30       47.62      6.37 o
   8  -7   5      112.48      122.43     15.76 o
 -10  -6   5        0.09        9.81      6.28 o
  -9  -6   5       39.44       44.62      5.04 o
  -8  -6   5      372.02      371.34     12.01 o
  -7  -6   5      462.63      454.10      7.98 o
  -6  -6   5       22.82       25.29      2.67 o
  -5  -6   5      172.27      210.43      4.11 o
  -4  -6   5      874.78      949.02     11.29 o
  -3  -6   5      832.01      720.83      9.84 o
  -2  -6   5     3234.00     3133.77     30.47 o
  -1  -6   5      630.47      634.89      7.37 o
   0  -6   5      773.37      769.39      8.25 o
   1  -6   5     4300.18     4335.60     44.64 o
   2  -6   5      153.11      153.98      3.93 o
   3  -6   5       40.01       45.46      2.32 o
   4  -6   5       97.57       98.26      3.64 o
   5  -6   5      108.46      110.71      6.83 o
   6  -6   5      350.20      378.94      9.62 o
   7  -6   5      499.33      517.79     20.78 o
   8  -6   5      126.86      126.65     14.70 o
   9  -6   5       13.37       30.00      9.74 o
 -10  -5   5       30.91       33.15      6.46 o
  -9  -5   5       83.26       96.88      7.31 o
  -8  -5   5        5.44        7.13      2.77 o
  -7  -5   5      133.77      125.03      4.19 o
  -6  -5   5      718.39      701.83     10.52 o
  -5  -5   5     1361.07     1386.86     14.91 o
  -4  -5   5      107.91      130.89      3.36 o
  -3  -5   5        2.18        8.13      1.22 o
  -2  -5   5      319.66      355.85      5.50 o
  -1  -5   5     3487.07     3677.14     35.39 o
   0  -5   5     3210.90     3093.97     41.37 o
   1  -5   5      707.59      751.74      8.36 o
   2  -5   5      402.24      347.18      5.82 o
   3  -5   5      363.66      332.36      4.90 o
   4  -5   5     1292.06     1319.12     14.05 o
   5  -5   5      427.24      455.94      7.46 o
   6  -5   5        0.54        1.87      3.77 o
   7  -5   5      538.76      504.29     26.70 o
   8  -5   5      381.38      406.63     12.03 o
   9  -5   5        8.65        1.56      8.19 o
 -10  -4   5        5.07       14.26      5.41 o
  -9  -4   5        8.64        3.58      3.96 o
  -8  -4   5      231.40      237.79      5.77 o
  -7  -4   5      409.14      407.51      7.22 o
  -6  -4   5       10.65        8.34      2.05 o
  -5  -4   5      848.07      842.21      9.97 o
  -4  -4   5     1293.33     1185.34     12.66 o
  -3  -4   5     4434.06     4936.38     53.25 o
  -2  -4   5       21.57       16.79      1.23 o
  -1  -4   5      694.82      689.28      7.79 o
   0  -4   5      523.81      554.03      6.57 o
   1  -4   5     2174.59     1861.09     19.18 o
   2  -4   5      610.50      491.10      5.86 o
   3  -4   5      591.09      569.76      8.77 o
   4  -4   5     1034.25     1007.26     11.57 o
   5  -4   5     2500.01     2535.12     26.78 o
   6  -4   5       82.62       78.68      4.66 o
   7  -4   5      302.41      281.32      9.79 o
   8  -4   5        0.09       -4.89      4.89 o
   9  -4   5        2.14       -6.65      6.65 o
  10  -4   5        9.37        8.08      6.90 o
 -10  -3   5       12.05       15.99      5.36 o
  -9  -3   5        4.71        1.41      4.11 o
  -8  -3   5      225.90      180.96      5.15 o
  -7  -3   5      309.73      281.51      5.71 o
  -6  -3   5      631.91      600.69      8.41 o
  -5  -3   5     1163.68     1147.85     13.33 o
  -4  -3   5       19.32       22.48      1.98 o
  -3  -3   5     3357.99     3284.03     32.99 o
  -2  -3   5     2039.77     1943.37     19.82 o
  -1  -3   5        6.12       14.73      1.00 o
   0  -3   5       43.46       75.56      2.21 o
   1  -3   5       27.70        8.88      2.30 o
   2  -3   5      390.43      448.16      5.02 o
   3  -3   5     4699.11     4691.61     50.44 o
   4  -3   5      848.64      789.63      9.28 o
   5  -3   5      122.13      132.10      3.51 o
   6  -3   5      637.58      643.17      8.97 o
   7  -3   5      790.01      766.90     13.99 o
   8  -3   5      102.75       99.28      6.49 o
   9  -3   5        1.71       -2.95      4.98 o
  10  -3   5       48.33       46.77      6.79 o
 -10  -2   5       10.69       13.69      6.31 o
  -9  -2   5      138.46      156.18      6.59 o
  -8  -2   5      781.01      770.53     11.97 o
  -7  -2   5        3.06       -1.19      2.42 o
  -6  -2   5       69.32       65.00      2.57 o
  -5  -2   5      978.41      955.54     12.28 o
  -4  -2   5     1557.54     1439.26     17.69 o
  -3  -2   5      749.56      674.03      8.48 o
  -2  -2   5       14.14       19.57      3.09 o
  -1  -2   5     5225.01     5047.68     54.51 o
   0  -2   5     2818.74     2567.79     23.29 o
   1  -2   5     7302.40     8474.48     78.64 o
   2  -2   5      853.30     1177.41     11.83 o
   3  -2   5      221.47      318.15      4.40 o
   4  -2   5      177.97      165.93      3.45 o
   5  -2   5     1362.13     1246.05     13.79 o
   6  -2   5      470.04      463.48      6.53 o
   7  -2   5        2.38        4.44      3.19 o
   8  -2   5      348.88      374.78      9.21 o
   9  -2   5       86.85       89.85      5.66 o
  10  -2   5        0.87       11.09      6.19 o
  11  -2   5       22.38        8.15     12.92 o
 -10  -1   5      109.21      113.45      7.08 o
  -9  -1   5       22.12       23.81      6.14 o
  -8  -1   5      621.97      623.10     11.99 o
  -7  -1   5      176.46      181.60      6.62 o
  -6  -1   5      264.39      261.16      7.18 o
  -5  -1   5      333.10      368.67      6.20 o
  -4  -1   5      102.06      129.84      3.03 o
  -3  -1   5     1740.01     1767.30     21.18 o
  -2  -1   5     2452.48     2296.21     30.21 o
  -1  -1   5      536.47      443.03      7.25 o
   0  -1   5       14.30       92.89      4.21 o
   1  -1   5     7227.86     6981.97     62.50 o
   2  -1   5     6911.81     7132.58     67.63 o
   3  -1   5       46.04       44.76      1.86 o
   4  -1   5      521.83      479.05      6.64 o
   5  -1   5       18.50       23.17      1.77 o
   6  -1   5      509.31      512.22      7.08 o
   7  -1   5     1187.78     1226.18     14.97 o
   8  -1   5       24.71       29.28      6.24 o
   9  -1   5        0.56        3.20      4.48 o
  10  -1   5       15.01       18.67      5.89 o
  11  -1   5      117.10      128.62     10.34 o
  -9   0   5       28.74       38.78      5.50 o
  -8   0   5        3.18        6.49      4.38 o
  -7   0   5       28.01       36.49      4.16 o
  -6   0   5     1616.53     1606.32     29.54 o
  -5   0   5     1011.74      997.70     14.07 o
  -4   0   5      209.12      224.95      4.12 o
  -3   0   5       88.34      136.42      2.87 o
  -2   0   5      648.13      649.54      8.79 o
  -1   0   5      231.17      181.93      8.89 o
   0   0   5     7049.35     6909.91     81.88 o
   1   0   5     3596.29     3718.67     29.71 o
   2   0   5     1225.67     1258.22     12.37 o
   3   0   5     5031.99     5087.72     48.28 o
   4   0   5      840.21      828.59      9.23 o
   5   0   5      663.15      793.06      8.63 o
   6   0   5      138.82      157.76      3.38 o
   7   0   5      236.09      249.88      4.46 o
   8   0   5       19.70       22.58      3.29 o
   9   0   5      322.11      346.37      8.87 o
  10   0   5      174.01      157.93      6.87 o
  11   0   5        2.57        9.62      7.34 o
  -9   1   5        4.11       -5.33      7.50 o
  -8   1   5       66.36       58.12      5.02 o
  -7   1   5      225.26      223.33      8.63 o
  -6   1   5       58.41       57.44      3.09 o
  -5   1   5      154.58      148.79      3.84 o
  -4   1   5      796.39      698.04     12.17 o
  -3   1   5     1250.77     1182.63     16.02 o
  -2   1   5      100.75      120.39      2.42 o
  -1   1   5      250.44      226.52      4.00 o
   0   1   5     2167.43     2522.18     29.96 o
   1   1   5     6239.15     6729.87     53.83 o
   2   1   5     1993.37     1728.91     14.63 o
   3   1   5      875.81      855.83      8.34 o
   4   1   5       76.21       49.06      3.67 o
   5   1   5     1032.32      926.65      9.83 o
   6   1   5     1208.18     1110.00     11.76 o
   7   1   5       41.60       45.19      2.37 o
   8   1   5      117.25      116.04      3.60 o
   9   1   5      269.65      245.75      6.63 o
  10   1   5      121.60      131.39      6.22 o
  11   1   5      158.56      162.55     10.37 o
  12   1   5        5.23      -11.91     12.50 o
  -9   2   5       20.44       11.53      6.04 o
  -8   2   5        3.11        4.19      6.90 o
  -7   2   5        0.16        1.11      3.14 o
  -6   2   5      452.66      466.08      8.90 o
  -5   2   5      187.40      196.79      4.95 o
  -4   2   5      391.80      420.21      6.65 o
  -3   2   5        7.74        7.15      1.55 o
  -2   2   5     3667.03     3708.46     43.94 o
  -1   2   5      677.37      556.36      7.25 o
   0   2   5      243.34      325.21      3.18 o
   1   2   5      717.06     1158.89      9.62 o
   2   2   5     1231.58     1456.36     11.61 o
   3   2   5     3676.95     3848.57     32.36 o
   4   2   5     4115.26     4214.03     36.48 o
   5   2   5      900.05      910.04     10.30 o
   6   2   5      403.81      366.34      5.02 o
   7   2   5      783.42      787.93      8.60 o
   8   2   5      313.46      325.71      5.29 o
   9   2   5      212.32      181.69      5.82 o
  10   2   5        0.00        1.54      5.11 o
  11   2   5       61.33       58.61      8.55 o
  12   2   5       57.56       72.05     12.82 o
  -8   3   5        1.84        6.97      6.32 o
  -7   3   5       45.03       55.14      4.54 o
  -6   3   5       58.91       49.07      3.54 o
  -5   3   5       23.16       23.91      3.62 o
  -4   3   5     1102.99     1149.79     14.67 o
  -3   3   5     1994.58     1966.75     22.00 o
  -2   3   5      223.71      235.96      4.42 o
  -1   3   5     2325.98     2367.62     21.91 o
   0   3   5     2157.64     1919.49     17.84 o
   1   3   5     3212.22     3430.82     32.89 o
   2   3   5      160.68      217.62      2.32 o
   3   3   5     1037.14     1001.05      9.31 o
   4   3   5      325.35      347.58      3.63 o
   5   3   5      605.50      494.47      5.90 o
   6   3   5      645.03      588.71      6.61 o
   7   3   5      225.70      225.49      3.87 o
   8   3   5      276.29      289.04      4.95 o
   9   3   5      333.85      329.70      7.31 o
  10   3   5      128.46      121.96     10.97 o
  11   3   5        5.96       -4.70      6.61 o
  12   3   5       29.52       18.75      8.64 o
  -8   4   5       23.38       21.77      5.85 o
  -7   4   5       11.47       19.91      4.61 o
  -6   4   5      110.52      113.65      4.78 o
  -5   4   5       11.17       11.14      2.95 o
  -4   4   5        1.33        5.03      2.50 o
  -3   4   5     1128.45     1231.49     14.94 o
  -2   4   5     1956.97     1970.04     20.76 o
  -1   4   5      679.24      571.54      7.25 o
   0   4   5       76.37       86.06      2.17 o
   1   4   5      730.02      613.20      6.35 o
   2   4   5     4062.85     4062.95     35.58 o
   3   4   5     1203.90     1241.07     10.97 o
   4   4   5        7.96        2.00      1.20 o
   5   4   5      177.33      151.69      3.01 o
   6   4   5      403.67      418.77      5.04 o
   7   4   5     1030.05     1001.86     10.47 o
   8   4   5      262.25      268.79      4.62 o
   9   4   5        4.59       11.45      4.19 o
  10   4   5      125.41      124.45      8.10 o
  11   4   5       55.71       58.72     12.64 o
  12   4   5       56.61       42.34      8.11 o
  -7   5   5       19.09       27.03      5.72 o
  -6   5   5      123.63      130.15      5.57 o
  -5   5   5      541.63      532.48     10.52 o
  -4   5   5     1045.42     1006.90     15.13 o
  -3   5   5      603.98      579.57      8.65 o
  -2   5   5      592.06      665.44      8.05 o
  -1   5   5      401.32      421.78      6.52 o
   0   5   5     2322.13     2329.11     24.69 o
   1   5   5      387.98      344.99      4.06 o
   2   5   5       16.86       28.84      1.48 o
   3   5   5     3294.28     3348.48     29.83 o
   4   5   5      703.93      604.57      5.96 o
   5   5   5      643.39      682.07      8.19 o
   6   5   5      302.64      328.11      4.39 o
   7   5   5      129.26      125.71      3.12 o
   8   5   5      296.21      286.39      5.91 o
   9   5   5      635.99      621.64     15.11 o
  10   5   5      148.04      153.05      9.18 o
  11   5   5        0.05        5.88      7.54 o
  12   5   5       16.16       43.17      9.00 o
  -7   6   5      160.87      177.05      9.35 o
  -6   6   5       85.80       88.84      9.10 o
  -5   6   5       11.62       19.22      4.00 o
  -4   6   5     1166.29     1221.12     18.30 o
  -3   6   5      766.67      774.06     12.33 o
  -2   6   5      135.77      144.39      3.79 o
  -1   6   5        0.76        1.78      1.83 o
   0   6   5      129.04      127.57      5.92 o
   1   6   5       25.25       39.32      2.85 o
   2   6   5     2169.32     2136.05     20.39 o
   3   6   5     2113.07     2179.27     18.95 o
   4   6   5      184.82      206.89      3.18 o
   5   6   5      795.86      718.26      8.71 o
   6   6   5     2201.90     2183.10     25.36 o
   7   6   5      535.95      551.05      6.76 o
   8   6   5       11.64       15.38      2.81 o
   9   6   5       82.62       68.97      5.84 o
  10   6   5       48.35       51.98      5.89 o
  11   6   5       30.99       44.39      6.20 o
  12   6   5       80.30       85.20      9.09 o
  -6   7   5      181.94      180.31     11.56 o
  -5   7   5       81.39       88.29      5.24 o
  -4   7   5        5.10        9.84      3.91 o
  -3   7   5      189.36      200.49      6.02 o
  -2   7   5        8.90       12.92      3.15 o
  -1   7   5      641.64      577.76      9.73 o
   0   7   5      221.43      233.44      4.76 o
   1   7   5      792.17      781.00      8.50 o
   2   7   5      105.72      108.05      2.99 o
   3   7   5     1618.17     1673.07     17.31 o
   4   7   5     1879.45     1727.14     16.14 o
   5   7   5      808.04      801.54      9.14 o
   6   7   5       11.92        8.42      2.18 o
   7   7   5      219.36      221.38      4.90 o
   8   7   5       17.01       17.65      3.33 o
   9   7   5        5.35        4.91      4.20 o
  10   7   5        0.73        0.87      5.27 o
  11   7   5       13.60        1.60      5.93 o
  12   7   5       35.44       39.86      8.69 o
  -6   8   5       31.22       25.41      8.65 o
  -5   8   5        4.31        3.31      5.71 o
  -4   8   5        6.81        6.43      4.73 o
  -3   8   5      160.79      173.02      6.83 o
  -2   8   5      545.85      520.15      9.96 o
  -1   8   5        3.75        9.03      3.21 o
   0   8   5     2086.77     2146.60     27.29 o
   1   8   5       23.18       20.13      2.33 o
   2   8   5       62.68       63.71      2.96 o
   3   8   5      116.15      133.72      3.37 o
   4   8   5      340.35      358.48      5.00 o
   5   8   5      160.87      144.13      3.90 o
   6   8   5     1099.02     1101.02     14.91 o
   7   8   5      275.07      287.48      6.54 o
   8   8   5       38.97       37.60      6.44 o
   9   8   5       99.31      114.69      5.92 o
  10   8   5      262.78      248.80      9.91 o
  11   8   5       58.04       41.25      6.44 o
  12   8   5        1.73       -1.35      9.60 o
  -5   9   5        7.50       -8.34      8.34 o
  -4   9   5       48.02       58.17      6.71 o
  -3   9   5        9.09       10.00      4.43 o
  -2   9   5      277.05      276.22      8.11 o
  -1   9   5      191.83      200.17      7.08 o
   0   9   5      246.32      258.53      6.82 o
   1   9   5      406.44      424.24      8.82 o
   2   9   5       23.67       26.17      2.81 o
   3   9   5     1186.80     1184.31     17.85 o
   4   9   5      115.61      110.73      3.32 o
   5   9   5       91.05       89.58      4.72 o
   6   9   5      264.93      250.95      6.12 o
   7   9   5      177.43      171.74      7.67 o
   8   9   5      217.41      218.68      8.82 o
   9   9   5       92.33       97.42      9.03 o
  10   9   5      107.36      119.84      9.18 o
  11   9   5      167.95      161.96     14.15 o
  12   9   5       12.58        2.56     10.99 o
  -4  10   5       18.84        5.09      9.05 o
  -3  10   5        0.00        0.43      5.63 o
  -2  10   5        2.07        0.78      4.75 o
  -1  10   5      174.20      182.90      7.22 o
   0  10   5      692.75      713.40     16.22 o
   1  10   5      735.75      688.64     15.87 o
   2  10   5      454.45      440.49     10.80 o
   3  10   5      131.64      140.11      5.27 o
   4  10   5     1033.18     1015.26     15.85 o
   5  10   5      411.40      403.54      8.14 o
   6  10   5       71.71       68.86      5.58 o
   7  10   5       52.64       53.08      5.77 o
   8  10   5      118.27       90.80      6.94 o
   9  10   5      117.72      121.71      7.26 o
  10  10   5       66.84       72.91      8.87 o
  11  10   5        0.27       12.64     11.77 o
  12  10   5        2.18        4.03     12.69 o
  -3  11   5       45.94       31.85      9.61 o
  -2  11   5      119.42      110.52     10.02 o
  -1  11   5       45.34       26.63      6.02 o
   0  11   5       19.50       18.56      4.08 o
   1  11   5      319.55      312.44      8.97 o
   2  11   5      455.35      444.76     10.52 o
   3  11   5      114.26      125.22      5.76 o
   4  11   5      194.69      196.01      7.39 o
   5  11   5      639.42      619.96     12.60 o
   6  11   5      151.39      180.60      8.33 o
   7  11   5       88.89      102.78     12.36 o
   8  11   5       14.73        9.27      6.08 o
   9  11   5       10.23        0.86      6.91 o
  10  11   5       24.24       18.72      7.71 o
  11  11   5       85.07       76.13     14.38 o
  -2  12   5       56.31       55.78     10.33 o
  -1  12   5      137.08      163.07     11.55 o
   0  12   5      146.85      128.86      9.56 o
   1  12   5       66.29       47.01      6.32 o
   2  12   5        0.79        1.68      5.50 o
   3  12   5       21.22       14.40      5.60 o
   4  12   5      325.42      292.19      8.86 o
   5  12   5       71.67       86.90      6.72 o
   6  12   5       16.01       13.40      5.82 o
   7  12   5       20.34       14.61      7.57 o
   8  12   5       63.99       83.84      7.40 o
   9  12   5       51.19       64.41      9.01 o
  10  12   5       17.00       29.58      9.19 o
  11  12   5        6.63       21.34     13.47 o
  -1  13   5       16.75       12.20      9.63 o
   0  13   5      163.62      181.48     12.04 o
   1  13   5      268.11      274.17     16.08 o
   2  13   5       81.26       78.15      7.23 o
   3  13   5       17.89       18.86      7.29 o
   4  13   5       64.81       57.94      7.95 o
   5  13   5       46.45       39.11      8.64 o
   6  13   5      150.00      163.55     12.20 o
   7  13   5       93.78      123.55      9.57 o
   8  13   5       78.05       77.96     17.47 o
   9  13   5       25.26       37.12      9.94 o
  10  13   5        6.00        5.90      8.96 o
   1  14   5        3.18        5.85      8.62 o
   2  14   5      105.20      127.33     10.48 o
   3  14   5        1.99        5.83      6.74 o
   4  14   5        8.14       -3.51      8.22 o
   5  14   5       23.96       23.84      9.73 o
   6  14   5        4.36        1.30      8.73 o
   7  14   5       14.24        7.34     13.99 o
   8  14   5      283.11      306.18     15.87 o
   9  14   5       71.99       82.73     16.01 o
   3  15   5        1.70        8.29     11.63 o
   4  15   5        1.22       14.15     13.28 o
   5  15   5       51.31       52.59      9.41 o
   6  15   5        4.07        7.95      9.49 o
   7  15   5       25.96       17.41     14.06 o
   8  15   5       49.54       65.22     15.71 o
  -4 -15   6      259.46      270.47     19.70 o
  -3 -15   6       65.91       36.51     12.14 o
  -2 -15   6        1.83       -3.94     11.31 o
  -6 -14   6      259.44      248.99     18.60 o
  -5 -14   6       27.79       17.91     11.08 o
  -4 -14   6      143.14      181.52     16.21 o
  -3 -14   6      285.69      288.33     19.24 o
  -2 -14   6        0.80       -7.70      7.70 o
  -1 -14   6      149.43      155.64     11.33 o
   0 -14   6      293.42      311.97     15.64 o
   1 -14   6        0.61      -11.04     11.04 o
  -7 -13   6        8.32       13.74     11.04 o
  -6 -13   6        0.30       -0.05     10.81 o
  -5 -13   6      178.43      193.02     16.21 o
  -4 -13   6        8.47       -0.13      7.30 o
  -3 -13   6        1.48        1.36     10.81 o
  -2 -13   6       17.59        6.61      7.83 o
  -1 -13   6        2.50       -8.15      8.15 o
   0 -13   6        6.69        2.28      7.78 o
   1 -13   6       70.81       83.96     21.30 o
   2 -13   6        1.93      -11.68     11.68 o
   3 -13   6       57.36       43.70     14.38 o
  -8 -12   6       72.00       84.37     12.41 o
  -7 -12   6       25.60       25.24     10.53 o
  -6 -12   6      194.33      205.79     16.40 o
  -5 -12   6       25.96       36.19      7.39 o
  -4 -12   6        1.04        8.47      6.79 o
  -3 -12   6      269.12      302.08     12.39 o
  -2 -12   6     1304.97     1221.26     32.38 o
  -1 -12   6      402.12      405.53     15.15 o
   0 -12   6       69.46       50.38      8.18 o
   1 -12   6       50.39       48.79      7.19 o
   2 -12   6        9.86       -6.56      6.56 o
   3 -12   6        1.49       -6.94      8.56 o
   4 -12   6        1.63      -12.12     12.12 o
  -9 -11   6        4.55        6.50      9.80 o
  -8 -11   6        8.25        7.92     10.21 o
  -7 -11   6       80.07       95.00      7.93 o
  -6 -11   6       90.15       97.41      6.70 o
  -5 -11   6       50.79       67.33      6.84 o
  -4 -11   6      240.52      260.72      8.23 o
  -3 -11   6      164.35      187.03     10.87 o
  -2 -11   6       69.26       70.35      7.62 o
  -1 -11   6     2249.60     2300.29     67.85 o
   0 -11   6     1610.83     1610.73     37.22 o
   1 -11   6      111.71      105.44      7.20 o
   2 -11   6       82.98       95.97      7.13 o
   3 -11   6      308.23      303.19     11.86 o
   4 -11   6      101.57       79.09      9.76 o
   5 -11   6       16.78       -8.58      8.58 o
  -9 -10   6        5.37        2.14      6.90 o
  -8 -10   6      120.75      133.71      7.48 o
  -7 -10   6      228.96      261.40     10.05 o
  -6 -10   6       30.30       30.83      5.25 o
  -5 -10   6       94.29       92.57      5.96 o
  -4 -10   6       14.17        7.85      4.33 o
  -3 -10   6      199.11      205.00      7.05 o
  -2 -10   6      282.50      281.10     13.55 o
  -1 -10   6      637.43      654.74     15.99 o
   0 -10   6      928.69      932.04     19.61 o
   1 -10   6     1559.92     1504.34     37.79 o
   2 -10   6      233.54      229.85      9.69 o
   3 -10   6       98.03       97.64      7.42 o
   4 -10   6      203.67      230.00     13.81 o
   5 -10   6      143.65      151.18     10.92 o
   6 -10   6        8.04       -8.24      8.24 o
  -9  -9   6       80.02       90.18      7.75 o
  -8  -9   6        2.42        1.64      4.78 o
  -7  -9   6       97.31      106.05      6.21 o
  -6  -9   6     1439.56     1457.14     23.96 o
  -5  -9   6     3169.14     3159.16     62.71 o
  -4  -9   6      462.88      445.91      8.66 o
  -3  -9   6       53.65       50.73      3.71 o
  -2  -9   6      428.60      428.82      7.80 o
  -1  -9   6       11.86       11.92      2.81 o
   0  -9   6      130.36      134.29      5.33 o
   1  -9   6      140.06      152.85      8.80 o
   2  -9   6      117.39      102.85      5.55 o
   3  -9   6      441.30      446.92     12.87 o
   4  -9   6      281.16      282.35      9.40 o
   5  -9   6        4.06       -3.61      7.19 o
   6  -9   6        1.43       -7.52      7.52 o
   7  -9   6        5.58        0.00     12.05 o
  -9  -8   6        8.87       10.17      6.17 o
  -8  -8   6        1.71        1.78      4.44 o
  -7  -8   6       27.29       30.01      3.81 o
  -6  -8   6      422.65      402.88      9.95 o
  -5  -8   6     2906.50     2873.31     38.78 o
  -4  -8   6     3174.04     3073.22     37.44 o
  -3  -8   6     1864.91     1846.95     24.24 o
  -2  -8   6      163.04      157.62      4.42 o
  -1  -8   6     1260.80     1212.44     16.26 o
   0  -8   6      671.07      677.20      9.00 o
   1  -8   6      326.87      362.00      6.54 o
   2  -8   6      564.67      515.69      9.77 o
   3  -8   6       11.50       10.05      4.02 o
   4  -8   6       38.68       43.79      4.88 o
   5  -8   6      675.88      710.11     16.06 o
   6  -8   6      280.60      298.84     11.60 o
   7  -8   6      168.09      154.14     11.09 o
 -10  -7   6      207.97      212.37     10.88 o
  -9  -7   6       56.97       52.41      6.29 o
  -8  -7   6        2.27        6.13      3.63 o
  -7  -7   6        1.93       -1.39      3.14 o
  -6  -7   6       48.12       52.32      3.11 o
  -5  -7   6       18.78       26.65      2.77 o
  -4  -7   6      193.00      202.93      4.25 o
  -3  -7   6      515.77      472.32      9.54 o
  -2  -7   6     1342.70     1379.42     16.41 o
  -1  -7   6       84.11       84.95      3.29 o
   0  -7   6      450.85      435.28      6.78 o
   1  -7   6      759.45      709.18      9.66 o
   2  -7   6      135.87      147.14      4.76 o
   3  -7   6     1292.78     1317.43     17.58 o
   4  -7   6      854.98      904.36     16.25 o
   5  -7   6        2.61        4.18      4.42 o
   6  -7   6      379.10      382.95     10.54 o
   7  -7   6      454.28      483.00     13.88 o
 -10  -6   6      227.82      210.97     12.37 o
  -9  -6   6      716.47      707.74     18.57 o
  -8  -6   6      672.17      666.57     10.64 o
  -7  -6   6        1.11        1.07      2.58 o
  -6  -6   6      270.81      261.58      5.50 o
  -5  -6   6     1590.98     1609.01     22.04 o
  -4  -6   6      403.30      438.51      5.46 o
  -3  -6   6       56.51       47.17      1.99 o
  -2  -6   6      120.48      155.87      3.63 o
  -1  -6   6      648.38      575.24      6.84 o
   0  -6   6      470.39      407.92      5.50 o
   1  -6   6     1456.67     1470.80     21.31 o
   2  -6   6      108.59      131.91      4.58 o
   3  -6   6      124.04      169.23      5.99 o
   4  -6   6      631.00      671.36     10.50 o
   5  -6   6       30.65       40.32      4.42 o
   6  -6   6       16.69       10.33      4.70 o
   7  -6   6      216.89      224.34     12.14 o
   8  -6   6      229.81      257.97     13.84 o
   9  -6   6      183.62      221.38     17.61 o
 -10  -5   6       15.23       14.13      6.20 o
  -9  -5   6      410.60      391.14     12.47 o
  -8  -5   6      763.10      747.63     11.43 o
  -7  -5   6      465.99      465.00      7.74 o
  -6  -5   6        9.62       13.02      2.23 o
  -5  -5   6     1086.62     1068.66     13.60 o
  -4  -5   6     2359.22     2307.84     22.50 o
  -3  -5   6        2.35        7.54      1.40 o
  -2  -5   6      760.41      670.97      7.78 o
  -1  -5   6      722.64      592.35      7.15 o
   0  -5   6        3.25        9.89      1.56 o
   1  -5   6     4885.80     4928.00     53.68 o
   2  -5   6     7081.54     6862.56     65.67 o
   3  -5   6     2093.20     2211.07     23.41 o
   4  -5   6      127.11      139.43      3.65 o
   5  -5   6      710.45      733.05     10.28 o
   6  -5   6      735.70      731.17     13.89 o
   7  -5   6      149.28      140.91      7.46 o
   8  -5   6       24.46       17.16      6.15 o
   9  -5   6       88.13       72.54     10.28 o
 -10  -4   6       35.20       37.38      5.85 o
  -9  -4   6       21.48       27.15      4.98 o
  -8  -4   6      151.55      131.42      5.57 o
  -7  -4   6      108.71      102.70      4.72 o
  -6  -4   6      447.49      435.26      8.45 o
  -5  -4   6       34.60       38.78      1.96 o
  -4  -4   6       16.11       19.62      2.10 o
  -3  -4   6       98.11      130.59      2.33 o
  -2  -4   6       82.71      124.68      2.39 o
  -1  -4   6        0.47        7.40      1.66 o
   0  -4   6     3043.67     3113.11     31.84 o
   1  -4   6       31.67       19.62      1.86 o
   2  -4   6     1832.93     1913.72     18.09 o
   3  -4   6     8422.32     8562.41     81.32 o
   4  -4   6     2667.86     2593.62     28.37 o
   5  -4   6      188.83      192.63      4.33 o
   6  -4   6      201.03      210.06      6.38 o
   7  -4   6      156.07      165.54      7.04 o
   8  -4   6       11.15        8.95      5.44 o
   9  -4   6        8.11        7.80      6.03 o
  10  -4   6       30.07       34.16      7.48 o
 -10  -3   6       92.62      100.03     10.72 o
  -9  -3   6       60.62       83.27      6.25 o
  -8  -3   6       70.81       70.65      4.32 o
  -7  -3   6       47.21       53.28      3.52 o
  -6  -3   6      173.00      171.35      4.96 o
  -5  -3   6      209.82      220.03      4.18 o
  -4  -3   6     2150.98     2163.02     26.31 o
  -3  -3   6     8093.91     8451.87    108.02 o
  -2  -3   6     3096.60     3324.26     43.00 o
  -1  -3   6     1410.44     1780.54     18.27 o
   0  -3   6       10.53       31.82      1.95 o
   1  -3   6      200.87      270.04      3.56 o
   2  -3   6      188.31      286.48      5.80 o
   3  -3   6      650.27      780.27      8.54 o
   4  -3   6     1159.57     1157.58     14.84 o
   5  -3   6     1109.55     1077.16     13.21 o
   6  -3   6      464.92      450.00      7.77 o
   7  -3   6       89.19       81.74      4.85 o
   8  -3   6      106.82      111.49      5.97 o
   9  -3   6        5.70        0.45      5.53 o
  10  -3   6       64.70       77.34      7.74 o
  -9  -2   6        2.96       -3.22      4.62 o
  -8  -2   6        1.38        0.39      3.52 o
  -7  -2   6       38.47       43.49      3.50 o
  -6  -2   6       73.79       60.77      3.17 o
  -5  -2   6     1239.82     1195.60     15.09 o
  -4  -2   6        2.78       12.89      2.59 o
  -3  -2   6     3783.34     4034.63     52.44 o
  -2  -2   6     7532.55     7333.90    104.07 o
  -1  -2   6     5107.65     4937.52     85.72 o
   0  -2   6      511.15      601.97      6.19 o
   1  -2   6     2357.59     2338.26     22.44 o
   2  -2   6     1499.83     1432.35     13.49 o
   3  -2   6      940.98     1115.39     11.43 o
   4  -2   6        5.31        3.32      1.57 o
   5  -2   6       55.16       50.98      2.27 o
   6  -2   6       15.51       14.29      2.23 o
   7  -2   6      987.15      992.54     13.79 o
   8  -2   6       76.47       79.51      5.28 o
   9  -2   6      132.42      123.42      7.35 o
  10  -2   6        4.52       -5.85      6.77 o
  11  -2   6        0.34       -3.79      8.53 o
  -9  -1   6       37.99       46.81      5.49 o
  -8  -1   6      379.60      378.15      8.66 o
  -7  -1   6       29.93       28.03      4.11 o
  -6  -1   6       92.65       75.96      4.35 o
  -5  -1   6      252.60      265.81      5.01 o
  -4  -1   6      232.37      224.10      5.55 o
  -3  -1   6       27.46       54.44      2.64 o
  -2  -1   6     1256.78     1398.29     47.50 o
  -1  -1   6     2261.68     2137.81     31.69 o
   0  -1   6    15315.39    15485.71    165.95 o
   1  -1   6     1106.52      903.62      8.49 o
   2  -1   6      377.86      409.52      4.56 o
   3  -1   6     1595.82     1384.13     13.85 o
   4  -1   6     1757.61     1827.83     18.16 o
   5  -1   6      301.13      318.06      4.53 o
   6  -1   6      784.09      742.21      8.61 o
   7  -1   6      182.48      181.31      4.84 o
   8  -1   6      121.41      125.61      5.57 o
   9  -1   6      452.28      448.76     11.18 o
  10  -1   6      102.10      104.03      6.04 o
  11  -1   6       69.68       59.10      9.03 o
  -9   0   6       20.17       23.64      7.55 o
  -8   0   6      151.91      171.18      7.34 o
  -7   0   6      764.23      738.35     15.37 o
  -6   0   6     1709.96     1652.16     30.38 o
  -5   0   6      394.11      362.62      6.18 o
  -4   0   6       87.35       83.84      4.74 o
  -3   0   6      854.50      815.77     11.23 o
  -2   0   6     1064.53     1088.84     37.79 o
  -1   0   6      153.37      238.36     11.18 o
   0   0   6      833.06      997.06     12.07 o
   1   0   6     1052.81      949.35      9.30 o
   2   0   6      367.90      226.32      3.13 o
   3   0   6     2935.85     3189.72     30.70 o
   4   0   6       75.19       90.14      2.20 o
   5   0   6      499.40      493.43      6.35 o
   6   0   6      571.91      607.58      7.32 o
   7   0   6      671.00      664.02      8.13 o
   8   0   6        1.35       -3.34      3.34 o
   9   0   6      113.24      112.26      6.10 o
  10   0   6      152.46      180.95      7.46 o
  11   0   6      337.21      340.81     15.21 o
  -9   1   6        1.92        1.39      6.43 o
  -8   1   6        0.13        4.60      4.66 o
  -7   1   6      366.71      346.46      9.33 o
  -6   1   6     2027.35     1930.61     35.24 o
  -5   1   6     1663.31     1596.27     29.18 o
  -4   1   6     1141.19     1141.50     23.77 o
  -3   1   6      304.97      292.31      4.73 o
  -2   1   6     1183.61     1058.33     14.07 o
  -1   1   6     1011.89     1077.01     16.21 o
   0   1   6      505.85      461.37      5.48 o
   1   1   6     1614.03     1568.80     13.83 o
   2   1   6      785.42      839.39      8.10 o
   3   1   6     2089.00     2050.60     18.27 o
   4   1   6     6853.36     6831.76     61.46 o
   5   1   6      118.56       82.78      2.74 o
   6   1   6     1231.38     1264.42     13.24 o
   7   1   6       57.43       63.94      3.48 o
   8   1   6       91.64       92.25      3.58 o
   9   1   6       13.62       21.39      3.72 o
  10   1   6        9.85       12.45      5.64 o
  11   1   6       51.96       57.77      8.66 o
  12   1   6       43.49       38.84     12.60 o
  -8   2   6        9.71       12.02      5.84 o
  -7   2   6       20.99       22.57      4.53 o
  -6   2   6      419.40      393.07     11.45 o
  -5   2   6       77.43       99.43      9.21 o
  -4   2   6     1200.11     1213.91     16.88 o
  -3   2   6      743.82      725.02     10.41 o
  -2   2   6      381.24      408.23      5.67 o
  -1   2   6      282.85      251.16      3.46 o
   0   2   6     2936.86     2998.33     33.43 o
   1   2   6      145.50      165.05      2.06 o
   2   2   6     1688.80     1579.55     13.59 o
   3   2   6        8.81        9.73      1.00 o
   4   2   6      481.38      524.57      5.22 o
   5   2   6     2238.34     2185.00     21.52 o
   6   2   6     3936.38     3940.38     43.88 o
   7   2   6     1541.27     1549.09     16.13 o
   8   2   6       78.87       73.04      3.26 o
   9   2   6       16.02       16.87      3.43 o
  10   2   6      166.79      140.84      7.64 o
  11   2   6        0.71       -1.78      6.93 o
  12   2   6        0.12        6.43      8.23 o
  -8   3   6        0.71        2.49      5.31 o
  -7   3   6       71.64       74.98      6.50 o
  -6   3   6      127.65      125.21      7.52 o
  -5   3   6        2.30        9.36     15.07 o
  -4   3   6       54.93       72.17      4.60 o
  -3   3   6       55.99       73.19      2.85 o
  -2   3   6      860.76      826.03     11.85 o
  -1   3   6      770.95      648.93      8.69 o
   0   3   6      650.72      641.66      6.36 o
   1   3   6      396.83      455.82      4.79 o
   2   3   6      920.96     1194.06     10.47 o
   3   3   6        2.01       -0.80      1.05 o
   4   3   6     2392.05     2483.25     21.14 o
   5   3   6       12.22        7.72      1.25 o
   6   3   6     1399.82     1414.58     14.64 o
   7   3   6     1821.48     1830.76     22.36 o
   8   3   6     1780.56     1737.45     19.93 o
   9   3   6       31.70       36.11      4.49 o
  10   3   6      211.73      212.66      9.15 o
  11   3   6       20.38       36.20      6.34 o
  12   3   6        0.01       -7.48      7.48 o
  -7   4   6        1.00       -3.49      7.97 o
  -6   4   6        1.24        1.55      3.00 o
  -5   4   6      237.50      256.46      6.51 o
  -4   4   6      100.17      113.38      4.03 o
  -3   4   6      614.94      597.75      8.45 o
  -2   4   6      312.89      276.30      4.02 o
  -1   4   6      143.19      157.65      2.62 o
   0   4   6     6336.04     6465.22     62.40 o
   1   4   6     6307.79     6088.30     58.85 o
   2   4   6     4100.24     4470.65     37.29 o
   3   4   6      381.53      508.93      4.87 o
   4   4   6       31.13        7.30      1.37 o
   5   4   6      171.22      181.64      3.18 o
   6   4   6      105.56      113.30      3.97 o
   7   4   6       36.06       30.54      2.37 o
   8   4   6      257.98      237.75      5.46 o
   9   4   6      156.50      159.82      7.03 o
  10   4   6       12.86       14.59      5.36 o
  11   4   6       11.85        9.11      7.19 o
  12   4   6       19.91       24.02      8.08 o
  -7   5   6       52.76       57.74      9.28 o
  -6   5   6       57.77       65.46      4.22 o
  -5   5   6       13.37       14.44      3.10 o
  -4   5   6        5.45        5.08      2.71 o
  -3   5   6       46.07       37.15      2.71 o
  -2   5   6      151.61      166.41      3.63 o
  -1   5   6     1205.02     1170.12     12.89 o
   0   5   6       24.26       31.19      1.59 o
   1   5   6     2811.09     2867.38     30.09 o
   2   5   6     5248.76     5050.27     46.53 o
   3   5   6     4003.35     3861.89     34.06 o
   4   5   6      211.45      199.82      2.79 o
   5   5   6      572.07      575.14      6.51 o
   6   5   6      406.23      393.10      6.87 o
   7   5   6      472.75      450.94      6.52 o
   8   5   6      212.40      202.23      5.62 o
   9   5   6       75.00       73.00      5.06 o
  10   5   6        5.47        2.75      6.33 o
  11   5   6       57.77       71.01      7.11 o
  12   5   6      103.58      116.32     10.13 o
  -6   6   6       10.08        8.48      5.76 o
  -5   6   6      135.85      156.79      6.88 o
  -4   6   6      441.33      457.42      8.72 o
  -3   6   6      254.78      248.56      6.12 o
  -2   6   6      297.19      296.08      6.33 o
  -1   6   6      138.11      157.05      3.65 o
   0   6   6        0.40        0.52      1.52 o
   1   6   6      196.87      219.63      3.65 o
   2   6   6      831.35      930.17      9.60 o
   3   6   6      553.83      505.12      5.85 o
   4   6   6     1584.42     1499.82     15.54 o
   5   6   6      373.36      365.28      5.14 o
   6   6   6      257.13      246.05      4.34 o
   7   6   6     1322.05     1288.14     13.90 o
   8   6   6       27.18       23.54      3.49 o
   9   6   6      109.60      119.97      5.68 o
  10   6   6       65.20       87.00      6.43 o
  11   6   6       17.12       24.40      6.39 o
  12   6   6       38.74       36.20      8.46 o
  -6   7   6        5.19        9.97      6.19 o
  -5   7   6       14.24        7.57      5.25 o
  -4   7   6      720.60      709.08     21.26 o
  -3   7   6     1448.35     1424.33     21.07 o
  -2   7   6     1979.88     1900.69     26.89 o
  -1   7   6       83.17       76.51      4.03 o
   0   7   6       44.44       39.55      2.74 o
   1   7   6     1099.80     1069.24     11.65 o
   2   7   6      267.32      281.65      4.19 o
   3   7   6      290.56      249.02      4.15 o
   4   7   6      180.08      206.65      3.81 o
   5   7   6      900.70      903.28      9.64 o
   6   7   6      558.53      563.25      8.20 o
   7   7   6      289.05      269.72      5.70 o
   8   7   6      761.53      708.94     13.32 o
   9   7   6       81.11       70.15      5.10 o
  10   7   6       40.97       33.58      5.95 o
  11   7   6       39.26       44.56      6.57 o
  12   7   6        1.40       -0.38      8.34 o
  -5   8   6        1.45       -1.09      5.94 o
  -4   8   6        7.37        2.76      5.26 o
  -3   8   6      161.45      186.55      7.49 o
  -2   8   6      566.77      601.13     10.89 o
  -1   8   6     1302.04     1329.14     39.26 o
   0   8   6      466.93      476.74      8.06 o
   1   8   6      173.50      194.43      7.12 o
   2   8   6     1545.50     1560.06     16.50 o
   3   8   6       47.97       46.69      2.87 o
   4   8   6      198.86      198.16      3.94 o
   5   8   6       79.17       68.75      2.65 o
   6   8   6       15.15       18.89      3.16 o
   7   8   6       93.77       80.44      5.52 o
   8   8   6     1128.50     1104.11     18.77 o
   9   8   6      418.29      424.80     10.60 o
  10   8   6      114.17      100.56      7.70 o
  11   8   6        4.81        2.09      5.70 o
  12   8   6        0.28        5.50     12.14 o
  -4   9   6       33.00       25.80      6.58 o
  -3   9   6       54.00       40.28      4.75 o
  -2   9   6        1.93        0.07      3.93 o
  -1   9   6      148.95      150.87      6.29 o
   0   9   6      117.11      136.18      6.21 o
   1   9   6        9.34        8.04      3.31 o
   2   9   6      187.43      189.05      4.60 o
   3   9   6      124.42      114.78      3.73 o
   4   9   6      144.60      149.65      4.11 o
   5   9   6      338.39      326.10      6.46 o
   6   9   6     1139.43     1140.05     19.18 o
   7   9   6       96.40       88.90      6.12 o
   8   9   6       23.51       23.42      8.46 o
   9   9   6      403.35      415.87     12.23 o
  10   9   6      353.90      381.82     14.51 o
  11   9   6       63.64       66.27      9.14 o
  12   9   6        0.78        8.75     11.18 o
  -4  10   6       78.98       76.81     13.92 o
  -3  10   6      162.96      164.93      9.02 o
  -2  10   6        1.95       -1.19      5.39 o
  -1  10   6       33.00       39.61      4.77 o
   0  10   6      160.68      153.14     10.43 o
   1  10   6      274.66      248.57      8.50 o
   2  10   6      840.82      819.48     15.25 o
   3  10   6      597.53      565.77     10.57 o
   4  10   6      481.76      474.43      9.25 o
   5  10   6      712.74      692.57     11.80 o
   6  10   6        0.76        6.55      4.92 o
   7  10   6      141.37      132.44      7.32 o
   8  10   6       12.13       10.48      5.27 o
   9  10   6        0.82        2.40      5.68 o
  10  10   6       45.25       34.35      8.03 o
  11  10   6       80.85      102.85      9.29 o
  12  10   6       19.86       19.47     12.05 o
  -3  11   6       16.31        6.75      9.78 o
  -2  11   6        4.25       -0.78     12.21 o
  -1  11   6       30.61       25.77      8.09 o
   0  11   6       48.17       53.43      6.08 o
   1  11   6      234.29      252.50      8.08 o
   2  11   6      108.62      122.78     10.48 o
   3  11   6      343.53      319.29      8.84 o
   4  11   6      227.16      233.94      7.68 o
   5  11   6     1391.35     1408.13     27.09 o
   6  11   6      374.98      360.43     12.73 o
   7  11   6      132.86      144.57      9.40 o
   8  11   6        8.80       26.03      6.13 o
   9  11   6       14.12       20.97      6.49 o
  10  11   6        0.53        3.45      7.66 o
  11  11   6       49.71       55.73     12.85 o
  -2  12   6       26.70       23.96     12.00 o
  -1  12   6      161.03      143.42     11.33 o
   0  12   6       13.45       -2.83      7.42 o
   1  12   6       36.21       26.16      6.06 o
   2  12   6       34.25       28.18      6.04 o
   3  12   6       61.66       68.21      6.14 o
   4  12   6       21.25       15.90      5.34 o
   5  12   6      119.78      117.42      9.30 o
   6  12   6      947.80      923.15     25.23 o
   7  12   6       74.96       97.58      7.42 o
   8  12   6        0.85        9.77      6.45 o
   9  12   6        1.86        9.98      8.39 o
  10  12   6       13.58       24.45      9.44 o
  11  12   6       20.97       24.55     12.50 o
   0  13   6      196.85      203.01     13.95 o
   1  13   6       59.82       46.55     17.43 o
   2  13   6       13.03        1.47      5.88 o
   3  13   6        4.13       11.43      5.72 o
   4  13   6       49.34       46.30     11.04 o
   5  13   6        4.60       -3.52      7.38 o
   6  13   6        2.53        3.79      7.84 o
   7  13   6      158.56      150.45     10.75 o
   8  13   6       34.05       44.59      7.37 o
   9  13   6       55.77       77.12      9.86 o
  10  13   6       10.00       16.75      9.19 o
   1  14   6      213.37      206.35     13.55 o
   2  14   6      202.86      206.25     17.20 o
   3  14   6       12.46        4.81     12.00 o
   4  14   6       55.07       63.57      9.20 o
   5  14   6       79.63       89.08      9.42 o
   6  14   6        4.60       -4.40      8.22 o
   7  14   6       13.41       22.98      9.64 o
   8  14   6        0.27        1.79     13.19 o
   9  14   6       17.60       28.08     14.24 o
   4  15   6       25.50       31.70     14.02 o
   5  15   6       54.18       68.06     15.30 o
   6  15   6       33.81       48.28     14.75 o
   7  15   6       19.56       22.67     14.57 o
  -5 -14   7       87.48       86.75     14.06 o
  -4 -14   7      371.81      370.05     22.35 o
  -3 -14   7      288.86      317.60     21.44 o
  -2 -14   7       19.30       14.29     12.09 o
  -1 -14   7       21.18        6.78     12.23 o
   0 -14   7        3.10       12.18     11.54 o
  -6 -13   7      210.39      227.00     18.41 o
  -5 -13   7      102.32      128.30     14.15 o
  -4 -13   7       41.64       33.02     11.59 o
  -3 -13   7      515.46      490.74     16.79 o
  -2 -13   7      575.70      597.52     23.63 o
  -1 -13   7       67.56       60.24      8.58 o
   0 -13   7        2.65       -7.29      7.29 o
   1 -13   7       51.17       51.81     10.90 o
   2 -13   7        9.11       -3.66      8.82 o
  -7 -12   7       13.19       -0.32     10.08 o
  -6 -12   7       23.37       12.92     10.40 o
  -5 -12   7       37.88       44.11     10.81 o
  -4 -12   7      300.22      284.51     12.66 o
  -3 -12   7       69.42       73.51      7.99 o
  -2 -12   7       88.95       87.60      8.16 o
  -1 -12   7      477.81      477.83     16.70 o
   0 -12   7      113.54      114.43      9.03 o
   1 -12   7       37.08       30.84      7.90 o
   2 -12   7       40.67       49.84      9.42 o
   3 -12   7        0.71       -2.15     10.72 o
   4 -12   7       78.96       66.51     14.79 o
  -8 -11   7      109.57      118.68      8.84 o
  -7 -11   7      176.28      187.65     11.36 o
  -6 -11   7       64.06       67.17      7.04 o
  -5 -11   7        0.49        4.29      4.36 o
  -4 -11   7       21.51       22.79      4.79 o
  -3 -11   7      198.99      180.18      8.50 o
  -2 -11   7       87.72       74.94      7.54 o
  -1 -11   7       58.82       65.50      7.13 o
   0 -11   7      108.99       95.02     17.52 o
   1 -11   7      299.04      308.08     13.81 o
   2 -11   7      353.02      365.74     12.15 o
   3 -11   7       18.38        2.73      6.06 o
   4 -11   7       11.94        3.07      9.55 o
   5 -11   7       22.59        5.02      8.73 o
  -8 -10   7        1.31        7.00      6.38 o
  -7 -10   7       58.82       62.53      6.09 o
  -6 -10   7      541.38      532.13     11.31 o
  -5 -10   7      393.61      399.48      9.56 o
  -4 -10   7        6.37       13.24      3.90 o
  -3 -10   7        5.60        1.32      4.66 o
  -2 -10   7        0.64       -4.12      4.55 o
  -1 -10   7       64.12       68.76      5.90 o
   0 -10   7     2493.46     2531.29     44.74 o
   1 -10   7      681.51      670.73     17.96 o
   2 -10   7       53.56       55.39      6.41 o
   3 -10   7      599.03      621.57     15.76 o
   4 -10   7      105.54      112.14      8.11 o
   5 -10   7      116.35      109.87      9.89 o
   6 -10   7        8.29       -7.17      8.57 o
  -9  -9   7        8.62        0.83      6.96 o
  -8  -9   7        6.73        3.30      5.88 o
  -7  -9   7      123.71      139.15      6.11 o
  -6  -9   7       88.53       96.88      4.44 o
  -5  -9   7        2.81       -1.88      3.20 o
  -4  -9   7      794.38      765.72     18.78 o
  -3  -9   7      815.24      766.29     15.54 o
  -2  -9   7      196.83      191.98      6.54 o
  -1  -9   7       56.43       51.25      3.81 o
   0  -9   7       44.58       46.16      4.40 o
   1  -9   7     1537.99     1535.51     35.78 o
   2  -9   7        8.54       -4.89      4.89 o
   3  -9   7        6.47        0.36      4.88 o
   4  -9   7       15.50       15.02      6.21 o
   5  -9   7      547.58      576.32     18.55 o
   6  -9   7      203.12      200.74     12.54 o
   7  -9   7       15.58        4.52     14.86 o
  -9  -8   7       24.10       25.79      6.60 o
  -8  -8   7        7.78        6.81      3.74 o
  -7  -8   7        0.26        0.49      3.09 o
  -6  -8   7      391.03      412.84      9.01 o
  -5  -8   7      229.99      215.36      5.10 o
  -4  -8   7       75.76       61.86      3.59 o
  -3  -8   7      797.44      748.97     11.94 o
  -2  -8   7     1591.91     1574.88     23.74 o
  -1  -8   7      772.69      803.72     12.66 o
   0  -8   7       10.55        5.04      1.74 o
   1  -8   7       31.04       40.36      4.87 o
   2  -8   7        8.69        0.67      3.62 o
   3  -8   7      293.06      276.35      9.69 o
   4  -8   7      576.95      596.28     14.63 o
   5  -8   7       12.47       10.97      6.18 o
   6  -8   7      153.83      187.39     13.51 o
   7  -8   7      249.58      297.51     28.44 o
  -9  -7   7      182.87      196.40      9.97 o
  -8  -7   7      342.06      333.93      6.79 o
  -7  -7   7       15.69       14.43      2.47 o
  -6  -7   7      181.75      170.42      4.32 o
  -5  -7   7      222.92      215.66      4.69 o
  -4  -7   7     1096.78     1073.65     14.09 o
  -3  -7   7     1424.29     1448.27     18.34 o
  -2  -7   7      168.31      171.86      4.64 o
  -1  -7   7      150.03      145.03      4.53 o
   0  -7   7     4256.04     4369.84     58.97 o
   1  -7   7      541.64      535.69      9.10 o
   2  -7   7      337.20      355.40      8.27 o
   3  -7   7       12.25       11.10      3.48 o
   4  -7   7        1.54        9.54      4.20 o
   5  -7   7      196.88      194.69      8.08 o
   6  -7   7      119.19      136.24      7.68 o
   7  -7   7        5.55       10.99     10.40 o
   8  -7   7       14.14       31.01     11.13 o
  -9  -6   7        1.12       -1.29      5.38 o
  -8  -6   7      386.11      374.02      9.18 o
  -7  -6   7      762.37      769.27     14.11 o
  -6  -6   7      823.88      823.00     10.84 o
  -5  -6   7       93.97       95.35      3.05 o
  -4  -6   7        4.14        0.79      1.81 o
  -3  -6   7       20.65       23.01      2.30 o
  -2  -6   7     2093.79     2121.72     22.69 o
  -1  -6   7      849.29      743.16      8.91 o
   0  -6   7      276.84      319.06      6.02 o
   1  -6   7     1156.96     1147.94     15.08 o
   2  -6   7      796.21      775.30     10.24 o
   3  -6   7     2306.92     2375.93     27.18 o
   4  -6   7       41.87       39.23      3.72 o
   5  -6   7        0.60        1.08      4.19 o
   6  -6   7      366.25      361.66      9.77 o
   7  -6   7      271.94      272.42     10.71 o
   8  -6   7      105.02      117.74     10.07 o
   9  -6   7       91.83      100.26     15.57 o
  -9  -5   7       91.49       91.34      6.75 o
  -8  -5   7       66.80       69.83      4.04 o
  -7  -5   7       18.24       19.71      4.26 o
  -6  -5   7      145.40      152.17      4.72 o
  -5  -5   7      341.03      336.11      6.80 o
  -4  -5   7       18.19       24.80      1.50 o
  -3  -5   7       65.34       53.04      1.73 o
  -2  -5   7      107.57      143.09      3.11 o
  -1  -5   7      203.12      204.28      3.61 o
   0  -5   7     1486.76     1394.67     14.67 o
   1  -5   7      881.31      863.72     10.02 o
   2  -5   7       18.93       20.67      2.04 o
   3  -5   7     1332.65     1299.80     14.70 o
   4  -5   7      845.19      825.10     11.91 o
   5  -5   7      172.26      184.26      6.07 o
   6  -5   7        4.29        3.59      4.51 o
   7  -5   7       50.81       51.21      5.14 o
   8  -5   7        8.95       15.06      5.90 o
   9  -5   7      125.07      160.39     15.99 o
  -9  -4   7        3.72        7.40      4.98 o
  -8  -4   7       51.89       48.47      5.41 o
  -7  -4   7      304.47      313.42      8.13 o
  -6  -4   7      111.01      120.57      4.91 o
  -5  -4   7       12.83       10.35      2.17 o
  -4  -4   7     1101.88     1070.63     13.49 o
  -3  -4   7     1360.53     1343.97     18.13 o
  -2  -4   7      748.06      740.45      8.76 o
  -1  -4   7        8.18        0.66      1.43 o
   0  -4   7        6.60       18.60      2.16 o
   1  -4   7      303.26      257.55      4.20 o
   2  -4   7     1732.10     1675.79     19.17 o
   3  -4   7     1931.50     1944.90     20.83 o
   4  -4   7        4.27        6.86      2.02 o
   5  -4   7      469.84      481.86      8.88 o
   6  -4   7       42.48       45.31      5.01 o
   7  -4   7      503.60      488.58     10.99 o
   8  -4   7        1.38       -4.81      4.84 o
   9  -4   7       38.96       30.31      7.22 o
  10  -4   7      101.99      101.82     14.66 o
  -9  -3   7       14.51       20.50      5.02 o
  -8  -3   7       24.78       28.84      6.56 o
  -7  -3   7       22.83       18.65      3.23 o
  -6  -3   7      190.37      174.72      5.66 o
  -5  -3   7      694.14      695.59     10.38 o
  -4  -3   7      605.40      584.46      8.44 o
  -3  -3   7      157.98      153.65      3.23 o
  -2  -3   7     3318.76     3262.96     42.24 o
  -1  -3   7     3245.85     3277.50     33.14 o
   0  -3   7     2739.53     3180.79     34.75 o
   1  -3   7       14.40        4.63      1.22 o
   2  -3   7        7.51        3.67      1.52 o
   3  -3   7     1617.11     1657.86     20.44 o
   4  -3   7      627.17      550.66      7.63 o
   5  -3   7       91.19       83.76      3.33 o
   6  -3   7        0.72       -1.97      3.04 o
   7  -3   7     1343.37     1298.48     21.31 o
   8  -3   7      461.22      482.33     11.14 o
   9  -3   7       77.75       75.65      6.81 o
  10  -3   7       75.07       50.75     13.53 o
  -9  -2   7       16.81       22.77      5.03 o
  -8  -2   7        4.80       14.54      4.33 o
  -7  -2   7        3.61       -2.21      3.07 o
  -6  -2   7      414.76      398.30      7.88 o
  -5  -2   7        9.39        6.18      1.87 o
  -4  -2   7     1013.52     1005.30     12.63 o
  -3  -2   7      583.61      524.57      7.57 o
  -2  -2   7      458.58      425.05      6.79 o
  -1  -2   7      555.87      549.59      7.70 o
   0  -2   7     6268.13     6038.76     56.82 o
   1  -2   7      311.82      269.30      3.16 o
   2  -2   7       49.81       49.83      1.63 o
   3  -2   7       12.25       23.57      1.54 o
   4  -2   7      235.00      255.71      4.02 o
   5  -2   7     1959.84     1960.29     22.24 o
   6  -2   7      617.65      605.33      8.63 o
   7  -2   7       48.77       51.22      4.47 o
   8  -2   7       80.20      100.85      5.68 o
   9  -2   7      286.45      301.92     10.44 o
  10  -2   7      107.75      103.40      8.74 o
  11  -2   7        9.35        3.71     13.47 o
  -9  -1   7       25.55       35.55      5.38 o
  -8  -1   7        1.66       -0.10      4.30 o
  -7  -1   7      258.91      249.22      6.55 o
  -6  -1   7     1312.14     1288.58     24.10 o
  -5  -1   7      233.86      227.96      6.07 o
  -4  -1   7        0.37        0.61      1.57 o
  -3  -1   7      290.40      296.66      6.07 o
  -2  -1   7     2836.72     2735.43     90.42 o
  -1  -1   7     2465.71     2350.88     33.19 o
   0  -1   7     1071.08     1112.68     13.37 o
   1  -1   7       56.28       91.33      1.96 o
   2  -1   7     4507.17     4563.29     43.22 o
   3  -1   7      480.66      400.02      4.87 o
   4  -1   7     1338.91     1620.83     16.28 o
   5  -1   7      150.45      174.17      3.45 o
   6  -1   7        5.28        1.39      2.01 o
   7  -1   7      166.80      158.36      5.07 o
   8  -1   7      420.94      421.24      9.97 o
   9  -1   7       41.67       42.03      5.29 o
  10  -1   7        5.39       12.19      5.20 o
  11  -1   7        3.87        9.21     11.45 o
  -8   0   7      157.93      162.74      7.41 o
  -7   0   7       28.56       34.19      8.54 o
  -6   0   7      418.89      420.75      9.72 o
  -5   0   7      939.33      881.43     16.86 o
  -4   0   7      381.51      387.01      6.87 o
  -3   0   7      157.48      168.32      3.42 o
  -2   0   7       53.23       82.58      7.56 o
  -1   0   7        5.16       16.67      5.91 o
   0   0   7     5570.16     5615.06     62.04 o
   1   0   7       22.82       55.66      1.47 o
   2   0   7      254.96      274.35      3.61 o
   3   0   7      529.58      503.05      5.69 o
   4   0   7     3873.53     3848.70     35.09 o
   5   0   7     1839.69     1842.77     18.49 o
   6   0   7        5.25        0.68      1.86 o
   7   0   7      136.23      150.32      4.34 o
   8   0   7      312.84      302.70     11.97 o
   9   0   7      320.57      329.45     11.80 o
  10   0   7       35.21       54.05      6.56 o
  11   0   7       20.18       29.75      8.32 o
  -8   1   7      134.93      126.60      9.11 o
  -7   1   7      245.82      252.53      8.62 o
  -6   1   7        9.12       15.12      4.81 o
  -5   1   7        2.66        6.82      2.96 o
  -4   1   7      496.18      524.90      9.06 o
  -3   1   7     2252.71     2202.88     29.26 o
  -2   1   7      530.10      518.98      9.69 o
  -1   1   7       87.01      120.38      2.69 o
   0   1   7       85.93      122.20      1.92 o
   1   1   7      631.30      714.20      6.57 o
   2   1   7     4621.90     4694.12     42.77 o
   3   1   7     3105.64     3051.19     27.73 o
   4   1   7        1.33        1.22      1.05 o
   5   1   7      527.14      462.53      5.77 o
   6   1   7      796.92      781.22      9.39 o
   7   1   7       16.18       19.56      2.48 o
   8   1   7      185.56      180.79      6.04 o
   9   1   7        1.40       -0.36      3.60 o
  10   1   7        0.50        7.95      5.68 o
  11   1   7       45.16       50.47      6.79 o
  12   1   7       43.98       50.25     14.38 o
  -8   2   7      111.71       97.13      6.39 o
  -7   2   7        3.22        2.72      4.27 o
  -6   2   7        3.96        1.27      3.61 o
  -5   2   7      434.62      410.62     12.16 o
  -4   2   7      126.00      115.47      4.02 o
  -3   2   7       14.11       23.82      1.81 o
  -2   2   7      264.37      237.44      3.78 o
  -1   2   7     1720.38     1610.77     19.95 o
   0   2   7      655.53      655.94      8.51 o
   1   2   7       68.45       55.59      1.37 o
   2   2   7       23.75       31.21      1.12 o
   3   2   7      980.77     1018.10      9.46 o
   4   2   7     1634.09     1451.40     13.96 o
   5   2   7      519.76      461.63      5.82 o
   6   2   7      137.92      141.24      3.66 o
   7   2   7      552.15      552.83      7.10 o
   8   2   7      229.97      218.91      5.24 o
   9   2   7      172.19      150.92      6.41 o
  10   2   7        4.41        0.85      5.31 o
  11   2   7       11.32       11.71      6.00 o
  12   2   7       58.26       65.36     13.10 o
  -7   3   7      113.45      108.71      8.98 o
  -6   3   7        2.86       -1.14      3.99 o
  -5   3   7        0.20        2.32      3.44 o
  -4   3   7      186.53      187.38      5.95 o
  -3   3   7      648.70      683.58     10.26 o
  -2   3   7      779.60      786.31     10.38 o
  -1   3   7       32.03       40.64      1.75 o
   0   3   7      495.67      406.37      5.83 o
   1   3   7     1272.91     1185.78     11.94 o
   2   3   7      920.01      892.59      8.33 o
   3   3   7        0.72        1.00      1.13 o
   4   3   7      154.43      179.85      2.98 o
   5   3   7      333.30      296.29      3.89 o
   6   3   7     2035.37     2115.48     21.23 o
   7   3   7      209.71      205.84      4.29 o
   8   3   7       16.37       19.40      2.70 o
   9   3   7      153.24      155.82     10.37 o
  10   3   7      138.32      142.45      6.59 o
  11   3   7       33.05       26.34      6.39 o
  12   3   7       12.29       11.95     12.73 o
  -7   4   7      124.81      141.72     12.50 o
  -6   4   7       45.36       53.34     14.41 o
  -5   4   7       14.96       28.14      4.16 o
  -4   4   7      126.43      107.07      4.66 o
  -3   4   7        1.31        2.04      2.55 o
  -2   4   7      267.82      283.33      5.30 o
  -1   4   7     2429.45     2497.03     28.30 o
   0   4   7      922.24      871.63      9.06 o
   1   4   7      156.11      164.33      2.76 o
   2   4   7     5040.31     5071.26     46.50 o
   3   4   7     1362.84     1324.20     11.78 o
   4   4   7      972.46     1063.01     15.11 o
   5   4   7      154.73      183.07      3.09 o
   6   4   7        8.66        5.25      1.92 o
   7   4   7      241.81      224.81      4.96 o
   8   4   7      338.63      339.63      7.69 o
   9   4   7      162.73      171.65      6.94 o
  10   4   7        0.82        1.24      4.60 o
  11   4   7      102.00      118.77      8.38 o
  12   4   7       33.32       30.87     11.77 o
  -6   5   7       21.87       14.36      5.20 o
  -5   5   7       13.31       18.96      4.06 o
  -4   5   7      219.95      214.89      6.60 o
  -3   5   7       78.98       73.37      2.98 o
  -2   5   7        7.66        6.29      1.77 o
  -1   5   7      318.19      342.45      5.15 o
   0   5   7     1282.21     1295.40     13.31 o
   1   5   7      915.48      820.70      8.89 o
   2   5   7      951.86      958.63     10.22 o
   3   5   7      347.66      377.20      4.44 o
   4   5   7      566.02      516.54      5.92 o
   5   5   7     1144.72     1122.32     12.60 o
   6   5   7      107.44      101.95      2.96 o
   7   5   7       23.57       23.73      2.58 o
   8   5   7      178.15      177.69      6.62 o
   9   5   7       83.65       84.99      5.24 o
  10   5   7      208.75      207.51      8.16 o
  11   5   7       15.39       28.42      6.55 o
  12   5   7        1.68        5.86     11.41 o
  -6   6   7      328.79      342.06     15.00 o
  -5   6   7      208.52      194.95      8.90 o
  -4   6   7        6.79        1.07      2.40 o
  -3   6   7      259.76      280.72      5.54 o
  -2   6   7      598.27      594.34      8.81 o
  -1   6   7      434.84      446.35      7.10 o
   0   6   7      202.14      207.05      3.82 o
   1   6   7      110.33      121.40      2.98 o
   2   6   7     1598.32     1628.62     15.85 o
   3   6   7      186.20      142.11      2.94 o
   4   6   7      393.70      406.82      5.71 o
   5   6   7        5.46       10.67      2.20 o
   6   6   7      797.23      761.93      8.90 o
   7   6   7       21.22       20.47      2.85 o
   8   6   7       88.96       77.50      4.94 o
   9   6   7        0.07       -4.24      4.24 o
  10   6   7       47.04       33.59      5.17 o
  11   6   7      106.73      112.56      7.76 o
  12   6   7       53.00       72.46     12.82 o
  -5   7   7      274.50      306.98     10.76 o
  -4   7   7       80.27       95.86     10.68 o
  -3   7   7       56.57       57.46      4.91 o
  -2   7   7      837.70      866.54     12.32 o
  -1   7   7     1839.45     1844.38     25.72 o
   0   7   7      202.67      197.15      4.89 o
   1   7   7       97.25       92.04      3.20 o
   2   7   7        3.78       -1.18      1.80 o
   3   7   7       18.75       10.72      1.88 o
   4   7   7      454.08      423.39      6.10 o
   5   7   7     1433.82     1468.84     15.55 o
   6   7   7      371.70      371.32      8.87 o
   7   7   7      243.87      245.81      7.18 o
   8   7   7      180.41      196.19      9.33 o
   9   7   7      466.83      433.20     12.12 o
  10   7   7       12.41       10.64      5.00 o
  11   7   7        3.68        7.59      6.89 o
  12   7   7       25.51       13.70     12.69 o
  -5   8   7       49.72       45.57      6.60 o
  -4   8   7       47.19       49.41      8.92 o
  -3   8   7      135.99      142.16      7.38 o
  -2   8   7        7.98        6.81      3.73 o
  -1   8   7       36.18       42.88      3.80 o
   0   8   7        5.02        2.85      2.82 o
   1   8   7      274.35      265.69      5.77 o
   2   8   7      467.28      432.86      7.05 o
   3   8   7      137.51      147.71      3.69 o
   4   8   7      182.15      189.07      4.20 o
   5   8   7      113.62      119.79      3.35 o
   6   8   7      547.32      510.66     10.41 o
   7   8   7       12.72       14.88      4.57 o
   8   8   7       22.62       31.72      4.60 o
   9   8   7      176.50      171.63      7.29 o
  10   8   7       30.97       42.84      6.51 o
  11   8   7        1.11        8.74      7.50 o
  12   8   7       19.24       19.74     12.37 o
  -4   9   7      116.43       93.28      7.47 o
  -3   9   7        2.84        5.85      5.51 o
  -2   9   7        2.05        1.99      4.00 o
  -1   9   7      161.50      167.62      8.01 o
   0   9   7      507.25      486.08     10.68 o
   1   9   7      206.73      205.88      7.63 o
   2   9   7      336.46      344.01      6.89 o
   3   9   7      224.14      225.81      4.77 o
   4   9   7      115.31      119.07      3.84 o
   5   9   7      141.44      125.70      4.66 o
   6   9   7       32.55       27.55      4.12 o
   7   9   7      306.81      287.53      9.71 o
   8   9   7      330.70      324.00     10.34 o
   9   9   7      114.96      115.53     13.67 o
  10   9   7       71.56       71.12      7.06 o
  11   9   7       13.54       15.70      7.97 o
  12   9   7       19.69       24.37     11.95 o
  -3  10   7       47.44       42.01     14.12 o
  -2  10   7       81.71      103.10      7.35 o
  -1  10   7        1.53       -4.56      7.40 o
   0  10   7       55.74       58.86      4.91 o
   1  10   7      540.38      554.49     11.74 o
   2  10   7      136.75      126.49      5.72 o
   3  10   7       11.94        6.52      4.01 o
   4  10   7      277.42      276.60      7.60 o
   5  10   7      223.97      238.96      9.22 o
   6  10   7      156.25      164.90      7.73 o
   7  10   7      100.46       88.85      6.79 o
   8  10   7        1.83       -4.00      5.25 o
   9  10   7       23.55       16.46      5.75 o
  10  10   7      222.42      221.52     12.53 o
  11  10   7       42.49       62.51      9.04 o
  -2  11   7        1.08       -7.81      7.81 o
  -1  11   7        5.49        4.37      5.82 o
   0  11   7        1.28        0.86      4.37 o
   1  11   7        0.10       -0.39      4.26 o
   2  11   7      272.28      272.91      8.32 o
   3  11   7      338.21      343.67      9.24 o
   4  11   7      414.72      426.97     11.92 o
   5  11   7        0.13        1.10      6.37 o
   6  11   7      110.92      115.76      8.71 o
   7  11   7      169.27      199.93      9.43 o
   8  11   7       48.74       51.30      6.60 o
   9  11   7        3.69        4.83      6.19 o
  10  11   7        2.74        3.35      7.59 o
  11  11   7       35.52       44.95      8.84 o
  -1  12   7       19.68       13.42      9.19 o
   0  12   7       39.88       28.20      8.37 o
   1  12   7      114.95      101.11      9.34 o
   2  12   7       24.22        5.54      5.56 o
   3  12   7       32.74       26.12      5.88 o
   4  12   7      157.63      156.93      9.81 o
   5  12   7      186.11      199.80     11.69 o
   6  12   7       18.25       18.68      8.11 o
   7  12   7       10.42        9.95      7.90 o
   8  12   7      185.66      186.42     11.68 o
   9  12   7        3.75        9.93      6.74 o
  10  12   7        0.24        1.37      8.38 o
  11  12   7        8.86       19.19     12.00 o
   1  13   7      167.85      176.48     18.41 o
   2  13   7       90.84       91.93     16.81 o
   3  13   7       54.14       44.89     12.18 o
   4  13   7       14.55       -5.56     10.81 o
   5  13   7        2.86       -8.52     10.47 o
   6  13   7       15.49       -6.33      8.12 o
   7  13   7       64.33       73.30     10.05 o
   8  13   7       19.35       39.30      9.40 o
   9  13   7       24.76       24.50     12.55 o
  10  13   7       16.20       10.03     12.37 o
   2  14   7       50.77       39.39     13.15 o
   3  14   7      109.88      116.48     15.21 o
   4  14   7      112.33      117.44     15.25 o
   5  14   7       11.90        8.43     12.73 o
   6  14   7        4.68       14.93     13.15 o
   7  14   7        2.85        0.70      8.56 o
   8  14   7       35.31       34.22      9.96 o
  -3 -14   8      105.09      127.65     15.12 o
  -2 -14   8      275.36      299.83     21.48 o
  -1 -14   8      206.20      200.25     17.54 o
  -5 -13   8      121.10      116.84     13.65 o
  -4 -13   8      179.04      184.82     15.62 o
  -3 -13   8       62.31       83.00     13.01 o
  -2 -13   8       91.97       90.10     13.33 o
  -1 -13   8      527.30      581.29     27.48 o
   0 -13   8       96.27       83.96     12.87 o
   1 -13   8      112.00       89.55     13.33 o
   2 -13   8       84.74       96.23     15.25 o
  -7 -12   8      329.65      328.96     20.34 o
  -6 -12   8      293.89      266.03     18.50 o
  -5 -12   8       14.29       10.21     10.17 o
  -4 -12   8       40.16       52.81     10.99 o
  -3 -12   8       49.94       56.24      7.67 o
  -2 -12   8      166.24      161.19      9.83 o
  -1 -12   8       91.24      105.01      9.25 o
   0 -12   8       91.21       82.88      9.28 o
   1 -12   8       47.83       23.59      8.41 o
   2 -12   8       28.65       11.85      7.88 o
   3 -12   8       10.05       -2.90     15.64 o
  -7 -11   8      117.23      134.88      9.13 o
  -6 -11   8      421.57      422.11     12.45 o
  -5 -11   8       43.88       60.90      6.41 o
  -4 -11   8       85.77       86.77      5.45 o
  -3 -11   8      310.11      305.52     12.11 o
  -2 -11   8       49.52       58.87     10.10 o
  -1 -11   8       78.58       70.19      7.81 o
   0 -11   8      917.92      891.82     52.06 o
   1 -11   8      665.24      672.20     20.03 o
   2 -11   8      199.37      185.31     11.41 o
   3 -11   8       32.39       24.03      8.01 o
   4 -11   8      190.53      200.50     12.23 o
   5 -11   8        6.84        3.30     12.05 o
  -8 -10   8      138.67      147.42      9.09 o
  -7 -10   8       31.52       39.46     11.84 o
  -6 -10   8       26.24       30.28      5.64 o
  -5 -10   8        0.09       -2.43      3.99 o
  -4 -10   8      128.55      139.52      6.04 o
  -3 -10   8       10.88        6.85      4.65 o
  -2 -10   8      254.42      267.09      9.45 o
  -1 -10   8       48.81       50.13      5.99 o
   0 -10   8       35.95       22.13      6.59 o
   1 -10   8      968.02      943.46     24.50 o
   2 -10   8     1689.84     1654.75     44.70 o
   3 -10   8      734.21      749.25     39.30 o
   4 -10   8       23.99       23.98      8.00 o
   5 -10   8       68.93       70.58     12.78 o
   6 -10   8       18.59       -4.31     11.68 o
  -8  -9   8       28.62       33.20      6.56 o
  -7  -9   8      104.53      125.07      6.73 o
  -6  -9   8      150.49      147.89      5.79 o
  -5  -9   8      337.57      345.08      7.96 o
  -4  -9   8      556.92      575.60     10.29 o
  -3  -9   8      620.83      602.62     11.92 o
  -2  -9   8        3.48        0.54      3.58 o
  -1  -9   8       35.19       34.40      5.47 o
   0  -9   8       11.00        8.12      4.63 o
   1  -9   8        2.71        7.17      6.96 o
   2  -9   8      652.80      603.15     20.50 o
   3  -9   8      783.69      778.97     17.74 o
   4  -9   8      196.69      226.46     10.44 o
   5  -9   8        1.58       -1.64      6.29 o
   6  -9   8       21.26       24.13      8.78 o
   7  -9   8       64.07       77.77     10.71 o
  -8  -8   8       38.36       29.32      5.96 o
  -7  -8   8      440.01      432.96      8.34 o
  -6  -8   8       11.18       16.00      2.56 o
  -5  -8   8        3.49        2.87      2.51 o
  -4  -8   8     1269.88     1287.82     16.90 o
  -3  -8   8     3547.14     3548.90     67.25 o
  -2  -8   8     1267.74     1281.21     29.59 o
  -1  -8   8        1.99        0.40      2.96 o
   0  -8   8      219.71      241.64      6.45 o
   1  -8   8      494.20      528.15     16.94 o
   2  -8   8        1.49       -3.91      4.15 o
   3  -8   8       52.83       55.91      6.29 o
   4  -8   8        1.26        4.12      5.45 o
   5  -8   8       91.13      100.61      7.94 o
   6  -8   8       46.18       52.01      6.94 o
   7  -8   8       85.47       64.17     13.15 o
  -8  -7   8      109.95       87.87      6.94 o
  -7  -7   8      103.54       87.42      4.46 o
  -6  -7   8        8.62        7.95      3.36 o
  -5  -7   8       53.93       50.35      2.54 o
  -4  -7   8       26.23       30.32      2.43 o
  -3  -7   8     1726.75     1680.34     22.96 o
  -2  -7   8     3569.83     3514.42     58.58 o
  -1  -7   8     1328.90     1296.28     21.66 o
   0  -7   8      255.36      280.70      6.95 o
   1  -7   8      961.16      933.16     12.97 o
   2  -7   8     1130.34     1117.40     16.71 o
   3  -7   8        1.19       -2.59      4.92 o
   4  -7   8       19.06       15.45      5.06 o
   5  -7   8      268.20      259.39      9.81 o
   6  -7   8       15.10       -2.12      5.37 o
   7  -7   8      166.51      185.05     15.48 o
   8  -7   8      190.45      241.56     13.62 o
  -9  -6   8       89.32      116.08      7.50 o
  -8  -6   8      295.43      333.27     12.26 o
  -7  -6   8      257.87      245.71      6.63 o
  -6  -6   8       11.13       11.72      3.10 o
  -5  -6   8      355.33      372.09      7.80 o
  -4  -6   8      360.65      359.89      7.44 o
  -3  -6   8      259.93      254.35      5.07 o
  -2  -6   8      274.70      285.08      5.23 o
  -1  -6   8      302.58      286.22      5.15 o
   0  -6   8     1529.14     1502.74     17.59 o
   1  -6   8      284.18      265.97      5.46 o
   2  -6   8        3.47        3.17      1.62 o
   3  -6   8      372.16      365.76      6.92 o
   4  -6   8      104.64      108.50      4.69 o
   5  -6   8        1.34       -1.68      4.62 o
   6  -6   8      264.57      270.91     11.91 o
   7  -6   8        2.78       20.59      7.41 o
   8  -6   8      203.93      194.30     12.13 o
   9  -6   8      214.06      209.78     18.64 o
  -9  -5   8       62.11       49.85      6.28 o
  -8  -5   8      200.92      178.90      6.82 o
  -7  -5   8     1221.69     1190.04     19.23 o
  -6  -5   8     1848.69     1856.01     28.55 o
  -5  -5   8      270.65      266.58      6.11 o
  -4  -5   8      150.53      130.49      4.29 o
  -3  -5   8      537.17      507.67      8.45 o
  -2  -5   8      488.70      518.97      6.29 o
  -1  -5   8       78.56       79.84      2.44 o
   0  -5   8      227.18      203.72      4.39 o
   1  -5   8        5.51        6.98      2.15 o
   2  -5   8     1567.62     1536.60     19.30 o
   3  -5   8      420.50      425.29      8.74 o
   4  -5   8      734.26      717.65     10.69 o
   5  -5   8       76.15       74.17      4.78 o
   6  -5   8       50.52       46.28      5.54 o
   7  -5   8       76.21       76.07      6.51 o
   8  -5   8       40.50       26.70      7.81 o
   9  -5   8       19.89       25.68      8.60 o
  -9  -4   8       59.33       50.87      6.22 o
  -8  -4   8      139.70      114.19      7.31 o
  -7  -4   8      113.26      113.44      4.66 o
  -6  -4   8     1423.42     1373.24     21.38 o
  -5  -4   8     1125.69     1099.59     17.29 o
  -4  -4   8      541.98      558.45      8.47 o
  -3  -4   8      249.33      243.95      4.72 o
  -2  -4   8     1531.68     1444.21     19.55 o
  -1  -4   8      136.88      110.99      3.13 o
   0  -4   8      983.86      965.77     11.45 o
   1  -4   8      628.04      536.27      6.59 o
   2  -4   8      121.11      110.56      3.53 o
   3  -4   8     1198.16     1148.78     20.29 o
   4  -4   8     3729.69     3673.30     51.96 o
   5  -4   8     4734.34     4870.46     57.32 o
   6  -4   8      758.99      729.04     13.69 o
   7  -4   8       50.43       72.26      5.30 o
   8  -4   8       21.15       24.36      6.21 o
   9  -4   8       58.87       45.20     14.86 o
  10  -4   8        4.56        2.66     13.42 o
  -8  -3   8      184.58      199.43      7.76 o
  -7  -3   8       57.31       52.87      5.10 o
  -6  -3   8        1.10        2.32      2.73 o
  -5  -3   8       44.28       44.27      3.64 o
  -4  -3   8      225.95      231.97      4.19 o
  -3  -3   8       27.37       20.10      1.62 o
  -2  -3   8      130.11      123.21      3.34 o
  -1  -3   8      586.70      640.24      9.24 o
   0  -3   8        7.06        6.20      1.24 o
   1  -3   8       72.37       94.38      3.83 o
   2  -3   8      635.97      572.75      6.52 o
   3  -3   8      544.93      513.99      6.65 o
   4  -3   8      244.93      243.02      4.75 o
   5  -3   8     1241.57     1223.77     16.08 o
   6  -3   8     1791.41     1779.55     27.58 o
   7  -3   8       18.44       20.38      4.48 o
   8  -3   8        6.12       11.51      5.13 o
   9  -3   8      129.16      139.22      9.53 o
  10  -3   8       38.90       47.27      8.81 o
  -8  -2   8       79.13       88.01      5.41 o
  -7  -2   8      399.37      400.67      9.79 o
  -6  -2   8        0.65       -0.71      2.63 o
  -5  -2   8       89.39       92.19      3.46 o
  -4  -2   8       58.56       53.52      2.16 o
  -3  -2   8     1931.24     1945.40     29.25 o
  -2  -2   8      373.02      339.05      5.58 o
  -1  -2   8     5765.39     5780.97     78.59 o
   0  -2   8     5382.71     5520.23     59.31 o
   1  -2   8      424.19      459.74      5.85 o
   2  -2   8       57.49      100.44      2.48 o
   3  -2   8      253.82      265.22      3.86 o
   4  -2   8      145.53      150.37      3.64 o
   5  -2   8       13.57       16.19      2.14 o
   6  -2   8      381.22      390.03      7.28 o
   7  -2   8      264.93      257.99      8.54 o
   8  -2   8        5.99        4.59      4.62 o
   9  -2   8      115.21      110.31      7.62 o
  10  -2   8        1.13        6.81      7.17 o
  11  -2   8        1.52       -1.33     13.97 o
  -8  -1   8        3.23        3.08      6.58 o
  -7  -1   8        3.15        4.52      3.70 o
  -6  -1   8       24.43       23.90      2.84 o
  -5  -1   8        2.82        0.85      2.51 o
  -4  -1   8        7.45        5.44      1.55 o
  -3  -1   8      835.67      808.94     30.64 o
  -2  -1   8      392.13      349.71     16.99 o
  -1  -1   8     3386.10     3618.69     51.60 o
   0  -1   8     8350.45     8764.66    124.84 o
   1  -1   8     3018.92     2817.72     30.40 o
   2  -1   8     4666.01     4999.40     50.34 o
   3  -1   8      298.86      288.30      3.99 o
   4  -1   8     1985.62     1996.64     22.51 o
   5  -1   8      204.35      193.83      3.90 o
   6  -1   8      160.71      164.26      4.80 o
   7  -1   8       13.69       13.06      3.80 o
   8  -1   8       22.66       19.96      4.51 o
   9  -1   8       86.76      101.67      6.07 o
  10  -1   8      325.67      374.01     30.05 o
  11  -1   8       19.80       19.33     12.05 o
  -8   0   8       24.39       31.97      5.99 o
  -7   0   8       72.48       73.27      4.65 o
  -6   0   8      216.67      245.44      7.83 o
  -5   0   8      363.96      338.83      9.70 o
  -4   0   8      323.58      301.94      5.66 o
  -3   0   8        2.18       -3.76      6.87 o
  -2   0   8      139.98      134.43     10.58 o
  -1   0   8       60.63       98.98      9.16 o
   0   0   8      364.03      448.53      7.04 o
   1   0   8      867.38      858.39      9.67 o
   2   0   8     7801.35     7695.57     72.75 o
   3   0   8     1063.68      971.16     10.61 o
   4   0   8       58.18       44.07      2.67 o
   5   0   8      195.61      197.25      4.13 o
   6   0   8      296.18      276.24      4.82 o
   7   0   8       53.49       49.20      3.76 o
   8   0   8      170.88      181.12      7.00 o
   9   0   8      174.91      182.67      7.25 o
  10   0   8       75.55       75.15      8.32 o
  11   0   8      121.40      131.95     10.09 o
  -8   1   8      135.73      141.89     11.33 o
  -7   1   8        0.10        1.15      3.99 o
  -6   1   8       14.16       16.71      3.83 o
  -5   1   8     1315.92     1310.09     24.34 o
  -4   1   8     2916.81     2761.12     41.68 o
  -3   1   8     2105.44     1986.07     35.44 o
  -2   1   8       12.85       16.95      6.64 o
  -1   1   8      371.50      346.38      9.07 o
   0   1   8      699.59      687.16      8.09 o
   1   1   8      497.86      553.50      6.09 o
   2   1   8      120.72       77.31      2.08 o
   3   1   8        1.63        4.18      1.32 o
   4   1   8      744.80      711.54      8.62 o
   5   1   8      367.12      334.77      5.28 o
   6   1   8      710.86      745.20      9.14 o
   7   1   8        0.71        2.01      2.79 o
   8   1   8      138.19      133.14      5.64 o
   9   1   8      148.29      153.01      6.64 o
  10   1   8       57.86       69.86      8.37 o
  11   1   8       16.55       16.05      7.92 o
  12   1   8       28.29       44.20     13.28 o
  -7   2   8       10.31       11.82      5.73 o
  -6   2   8        1.00       -3.30      3.69 o
  -5   2   8       15.40       17.88      3.92 o
  -4   2   8     1746.92     1717.47     31.22 o
  -3   2   8     2540.09     2504.36     37.90 o
  -2   2   8      518.74      482.68      7.25 o
  -1   2   8       32.03       31.84      1.75 o
   0   2   8      659.76      617.77      8.13 o
   1   2   8     1989.51     1926.68     18.91 o
   2   2   8       51.68       46.67      2.01 o
   3   2   8      476.11      442.67      5.50 o
   4   2   8      762.37      746.55      8.15 o
   5   2   8      204.04      212.48      4.07 o
   6   2   8     1905.62     1860.44     22.90 o
   7   2   8     1141.02     1136.74     15.89 o
   8   2   8      433.84      417.05      9.68 o
   9   2   8        0.55        2.15      4.40 o
  10   2   8       21.13       23.27      5.64 o
  11   2   8       19.20       17.01      8.17 o
  12   2   8        6.89        3.25     11.59 o
  -7   3   8       16.64        5.79      4.84 o
  -6   3   8       96.96      103.03     11.55 o
  -5   3   8       26.10       25.41      5.13 o
  -4   3   8      294.24      285.91      7.61 o
  -3   3   8      173.95      183.37      4.82 o
  -2   3   8      187.10      204.41      3.92 o
  -1   3   8     1573.27     1595.88     20.00 o
   0   3   8      380.57      382.41      5.63 o
   1   3   8      124.62      143.63      2.55 o
   2   3   8      280.83      241.96      3.20 o
   3   3   8       85.40      105.04      2.63 o
   4   3   8      770.38      770.77      8.66 o
   5   3   8      279.90      250.71      4.22 o
   6   3   8        0.79       -1.90      1.90 o
   7   3   8      245.85      260.30      6.17 o
   8   3   8     1229.52     1213.38     19.96 o
   9   3   8      334.63      353.16      9.19 o
  10   3   8      118.71      102.14      6.29 o
  11   3   8        0.08       -5.83      7.66 o
  12   3   8       19.89       14.57     11.86 o
  -6   4   8        0.23        4.39      5.75 o
  -5   4   8      193.55      204.55      6.54 o
  -4   4   8      188.67      193.55      5.93 o
  -3   4   8        5.13        7.54      2.74 o
  -2   4   8       19.26       22.56      2.46 o
  -1   4   8      293.43      257.65      4.69 o
   0   4   8       54.03       53.38      2.28 o
   1   4   8     1057.87     1022.05     10.57 o
   2   4   8      947.78      904.79      9.04 o
   3   4   8      236.48      219.59      3.10 o
   4   4   8      163.53      173.27      3.11 o
   5   4   8        1.05        2.17      1.21 o
   6   4   8       42.73       40.24      2.54 o
   7   4   8       66.11       71.73      3.59 o
   8   4   8      236.54      224.51      7.44 o
   9   4   8      465.76      437.89     12.03 o
  10   4   8      200.56      202.41     15.08 o
  11   4   8      167.22      163.73     10.70 o
  12   4   8        9.87       30.00     13.19 o
  -6   5   8       35.77       45.20     11.22 o
  -5   5   8       19.90       25.11      4.30 o
  -4   5   8        5.71       13.06      3.70 o
  -3   5   8       23.15       35.62      3.54 o
  -2   5   8       24.34       12.60      3.06 o
  -1   5   8      563.29      603.61     11.15 o
   0   5   8      581.05      558.92      6.85 o
   1   5   8       35.43       36.21      1.73 o
   2   5   8      596.94      584.76      6.76 o
   3   5   8     3060.75     2930.77     26.13 o
   4   5   8     3936.24     4098.24     37.62 o
   5   5   8      108.96      110.90      3.56 o
   6   5   8       24.64       19.89      2.35 o
   7   5   8       16.07        8.58      2.73 o
   8   5   8       89.23       79.63      5.48 o
   9   5   8       16.84        8.18      5.08 o
  10   5   8       16.03       18.56      5.73 o
  11   5   8       12.44       12.39      7.55 o
  12   5   8        5.73        0.90      8.17 o
  -5   6   8       43.42       44.30      5.74 o
  -4   6   8      140.30      137.52      6.28 o
  -3   6   8      123.38      100.20      5.04 o
  -2   6   8       41.44       31.98      2.74 o
  -1   6   8        5.23        8.57      2.70 o
   0   6   8       16.90       16.32      2.00 o
   1   6   8      344.43      344.56      5.44 o
   2   6   8      115.46       94.56      2.87 o
   3   6   8      985.89      992.77     10.23 o
   4   6   8     3207.64     3263.59     30.73 o
   5   6   8     1299.11     1242.94     15.00 o
   6   6   8      545.06      542.51      7.46 o
   7   6   8        0.75        1.41      3.51 o
   8   6   8      194.18      201.24      9.12 o
   9   6   8      162.18      147.22      8.86 o
  10   6   8        0.29        5.98      5.95 o
  11   6   8       71.37       82.87      9.69 o
  12   6   8        0.02       13.30      8.86 o
  -5   7   8       86.16       92.82      7.31 o
  -4   7   8       30.75       25.55      8.40 o
  -3   7   8       52.88       61.97      5.12 o
  -2   7   8      565.25      574.78      8.93 o
  -1   7   8      846.94      818.16     12.65 o
   0   7   8       19.66       18.31      2.59 o
   1   7   8      161.32      143.83      3.94 o
   2   7   8        5.38        1.88      2.16 o
   3   7   8      333.26      320.75      5.15 o
   4   7   8       90.97       87.18      3.74 o
   5   7   8      550.18      564.39      8.18 o
   6   7   8      228.29      219.22      5.52 o
   7   7   8      351.10      342.87      8.65 o
   8   7   8      110.53      103.60      6.23 o
   9   7   8      248.98      250.91     10.47 o
  10   7   8       10.40        0.16      5.97 o
  11   7   8       26.25       33.30     11.13 o
  12   7   8       29.10       41.94      8.41 o
  -4   8   8      162.08      174.68      8.75 o
  -3   8   8       32.33       25.63      4.07 o
  -2   8   8      397.41      416.36      9.49 o
  -1   8   8     1019.49     1042.33     16.15 o
   0   8   8      620.22      634.29      9.93 o
   1   8   8     1078.10     1064.76     13.59 o
   2   8   8       33.38       40.16      2.84 o
   3   8   8      367.06      352.66      6.18 o
   4   8   8      192.72      181.80      4.16 o
   5   8   8       67.86       67.97      2.82 o
   6   8   8      513.47      515.15     22.02 o
   7   8   8       13.03       19.67      5.12 o
   8   8   8      158.21      164.66      9.23 o
   9   8   8       15.78       20.19      5.90 o
  10   8   8      173.88      167.11      8.64 o
  11   8   8       67.42       75.46      8.81 o
  12   8   8       21.92       27.48      9.69 o
  -3   9   8       15.21       16.43      6.13 o
  -2   9   8      157.14      130.45      7.51 o
  -1   9   8        9.59       10.52      4.91 o
   0   9   8      309.82      331.47      8.65 o
   1   9   8     1163.82     1224.21     20.77 o
   2   9   8      311.12      321.20      6.76 o
   3   9   8       22.54       26.68      3.47 o
   4   9   8      286.48      294.54     11.44 o
   5   9   8       24.47       17.61      4.65 o
   6   9   8        4.63        2.35      3.88 o
   7   9   8      100.01      113.64      6.63 o
   8   9   8      124.28      115.05      9.79 o
   9   9   8       59.31       57.27      8.54 o
  10   9   8      109.56      118.41      7.66 o
  11   9   8      167.13      194.70     12.24 o
  12   9   8       46.48       37.47      8.78 o
  -2  10   8       58.43       60.24      6.63 o
  -1  10   8      104.12       92.88      6.88 o
   0  10   8        8.56        1.39      6.14 o
   1  10   8        1.38       -0.91      3.94 o
   2  10   8       30.72       38.43      4.67 o
   3  10   8        7.16        1.41      3.88 o
   4  10   8       19.14       11.53      3.97 o
   5  10   8        4.08        7.16      4.65 o
   6  10   8       62.30       70.69      7.76 o
   7  10   8      129.28      111.13      6.78 o
   8  10   8      114.35      102.40      7.05 o
   9  10   8        4.97        4.88      7.30 o
  10  10   8       21.28       22.38      6.84 o
  11  10   8       27.26       41.53     10.17 o
  -1  11   8      156.63      182.38     10.16 o
   0  11   8       26.59       28.17      5.91 o
   1  11   8       57.28       63.26      5.28 o
   2  11   8       57.67       60.81      5.10 o
   3  11   8      366.25      347.32      9.39 o
   4  11   8       57.07       54.75      7.24 o
   5  11   8      567.90      528.89     16.68 o
   6  11   8      344.91      331.96     13.65 o
   7  11   8      377.53      344.15     14.31 o
   8  11   8       41.55       35.26      8.08 o
   9  11   8        3.60        1.45      7.96 o
  10  11   8       47.43       28.58     11.63 o
  11  11   8        5.57        8.11     11.86 o
   0  12   8       14.95        6.65      8.96 o
   1  12   8        0.83       -9.99      9.99 o
   2  12   8       13.37       11.89      7.56 o
   3  12   8      105.52       91.55     10.95 o
   4  12   8       34.47       42.04      7.98 o
   5  12   8        8.18        1.34      6.98 o
   6  12   8      214.06      224.17     12.57 o
   7  12   8      312.86      332.34     14.83 o
   8  12   8      299.13      291.41     14.48 o
   9  12   8        7.08       14.76      8.51 o
  10  12   8       19.59       37.42     12.55 o
   1  13   8       82.82       44.46      8.99 o
   2  13   8       73.11       46.67     12.55 o
   3  13   8        7.59        4.95     10.12 o
   4  13   8        4.74        6.32     11.50 o
   5  13   8       19.13       17.68     12.18 o
   6  13   8        6.48        7.58      7.96 o
   7  13   8       59.05       64.75      9.08 o
   8  13   8       61.71       65.66      9.93 o
   9  13   8       48.39       65.51     10.43 o
   4  14   8        0.04        9.39     12.60 o
   5  14   8        0.25       17.77     11.95 o
   6  14   8       15.42       23.36     13.83 o
   7  14   8        0.98       -1.83     11.68 o
   8  14   8        5.84       19.51     14.15 o
  -4 -13   9      187.97      172.77     15.16 o
  -3 -13   9       20.79       20.11     11.59 o
  -2 -13   9      236.05      236.62     18.83 o
  -1 -13   9      252.45      282.01     20.25 o
   0 -13   9       73.18       50.38     13.56 o
   1 -13   9        8.63       11.22     10.95 o
  -6 -12   9       14.39       12.41     10.72 o
  -5 -12   9        4.25      -10.03     10.03 o
  -4 -12   9      155.84      149.91     13.74 o
  -3 -12   9      344.17      353.14     20.11 o
  -2 -12   9        5.49       -6.28      9.44 o
  -1 -12   9      124.39      126.88     13.74 o
   0 -12   9      552.71      540.66     25.83 o
   1 -12   9      376.51      327.68     20.11 o
   2 -12   9        2.28      -11.31     11.31 o
   3 -12   9        7.79        7.15     11.63 o
  -6 -11   9      214.35      192.53     11.36 o
  -5 -11   9        1.48        3.03      5.45 o
  -4 -11   9        0.70        6.71      5.88 o
  -3 -11   9       11.22        7.32      8.79 o
  -2 -11   9       45.19       45.43      9.16 o
  -1 -11   9      298.54      309.93     28.99 o
   0 -11   9        7.19        8.08      6.53 o
   1 -11   9      302.54      304.10     13.90 o
   2 -11   9      168.50      187.98     12.44 o
   3 -11   9       10.13        0.43      8.05 o
   4 -11   9       14.88        0.16     17.57 o
  -7 -10   9        7.91        6.65      6.52 o
  -6 -10   9      173.43      175.53     10.56 o
  -5 -10   9      274.16      285.91     10.01 o
  -4 -10   9      715.99      723.26     13.91 o
  -3 -10   9       11.87        9.26      4.91 o
  -2 -10   9       34.82       38.13      5.43 o
  -1 -10   9       38.28       35.15      5.42 o
   0 -10   9      183.81      161.56      9.62 o
   1 -10   9       50.57       55.68      7.33 o
   2 -10   9      128.65      127.95      9.73 o
   3 -10   9       20.56       22.67      7.42 o
   4 -10   9      196.08      209.13     12.73 o
   5 -10   9       99.84      113.57     21.78 o
  -7  -9   9      255.28      248.20     11.12 o
  -6  -9   9      150.32      160.49      6.48 o
  -5  -9   9       41.03       28.81      3.49 o
  -4  -9   9      526.10      524.97      9.69 o
  -3  -9   9      246.70      251.26      7.52 o
  -2  -9   9      160.65      174.18      6.71 o
  -1  -9   9        4.54        4.18      4.47 o
   0  -9   9       44.48       45.50      6.06 o
   1  -9   9       19.93       11.66      5.99 o
   2  -9   9      696.64      725.71     24.83 o
   3  -9   9      917.97      961.70     25.34 o
   4  -9   9        2.44        5.31      7.85 o
   5  -9   9      211.87      222.36     12.91 o
   6  -9   9      260.93      285.45     19.74 o
  -8  -8   9        2.47        3.12      9.48 o
  -7  -8   9       15.88        7.32      4.40 o
  -6  -8   9       83.62       83.64      4.70 o
  -5  -8   9       45.90       47.47      2.67 o
  -4  -8   9      257.06      281.47      5.65 o
  -3  -8   9       63.64       59.84      3.57 o
  -2  -8   9      595.84      601.82     11.72 o
  -1  -8   9     1282.85     1262.41     23.13 o
   0  -8   9      462.04      447.90      9.72 o
   1  -8   9       49.22       46.81      6.92 o
   2  -8   9      210.10      182.45     14.41 o
   3  -8   9      286.74      250.83     11.78 o
   4  -8   9      326.64      341.80     13.78 o
   5  -8   9       56.27       67.04     10.56 o
   6  -8   9       10.47        1.30      8.13 o
   7  -8   9       54.63       73.97     13.56 o
  -8  -7   9       85.23      110.88      9.25 o
  -7  -7   9      121.96      117.38      7.15 o
  -6  -7   9       85.58       65.52      4.12 o
  -5  -7   9        0.28        0.29      3.13 o
  -4  -7   9      281.81      287.26      5.50 o
  -3  -7   9      897.78      860.33     12.72 o
  -2  -7   9      214.36      219.41      5.55 o
  -1  -7   9       97.65       72.40      3.63 o
   0  -7   9      962.15      913.83     14.04 o
   1  -7   9      581.54      572.74     13.33 o
   2  -7   9      644.69      659.32     14.18 o
   3  -7   9       25.62       22.40      4.63 o
   4  -7   9        7.66        2.00      4.87 o
   5  -7   9       72.80       66.55      6.36 o
   6  -7   9      105.89      116.75      9.36 o
   7  -7   9       23.77       19.36      6.83 o
   8  -7   9        1.91       -3.62     11.59 o
  -8  -6   9       13.03       13.83      4.17 o
  -7  -6   9      126.55      144.03      6.16 o
  -6  -6   9      215.11      213.54      6.15 o
  -5  -6   9       20.23       17.14      3.06 o
  -4  -6   9       53.97       49.26      4.88 o
  -3  -6   9       11.65        5.81      2.24 o
  -2  -6   9      238.63      225.43      5.00 o
  -1  -6   9     1243.03     1239.05     28.22 o
   0  -6   9      841.96      810.20     12.37 o
   1  -6   9        6.08        3.37      2.67 o
   2  -6   9     1011.72     1069.74     15.79 o
   3  -6   9     1221.43     1281.14     34.84 o
   4  -6   9       17.46       20.53      4.81 o
   5  -6   9       12.69        8.40      5.85 o
   6  -6   9        4.72        4.81      6.57 o
   7  -6   9        1.36       -2.19      6.22 o
   8  -6   9       81.20       93.88     10.19 o
  -8  -5   9       69.73       71.87      4.68 o
  -7  -5   9        0.59        5.52      3.42 o
  -6  -5   9       17.76       17.28      3.00 o
  -5  -5   9      902.94      895.79     14.78 o
  -4  -5   9     1621.56     1633.77     29.03 o
  -3  -5   9      214.08      213.38      6.20 o
  -2  -5   9        5.26        0.53      1.79 o
  -1  -5   9       34.46       34.44      2.19 o
   0  -5   9      521.01      530.07      9.66 o
   1  -5   9     1081.43     1036.63     13.51 o
   2  -5   9      245.41      234.73      5.12 o
   3  -5   9      291.90      289.89      7.17 o
   4  -5   9      437.20      418.66     12.84 o
   5  -5   9      122.35      138.82     12.28 o
   6  -5   9      274.96      254.10      9.38 o
   7  -5   9      207.11      210.57      9.53 o
   8  -5   9       28.25       14.87      6.83 o
   9  -5   9       72.66       84.35      9.62 o
  -8  -4   9        0.18       -1.23      3.65 o
  -7  -4   9        2.47        5.92      3.25 o
  -6  -4   9       24.48       37.87      3.67 o
  -5  -4   9        9.61        4.80      2.38 o
  -4  -4   9      459.82      443.84      8.05 o
  -3  -4   9      701.85      674.69     11.05 o
  -2  -4   9     1038.09     1077.88     14.98 o
  -1  -4   9        0.69        2.40      1.36 o
   0  -4   9        2.13        5.53      1.51 o
   1  -4   9      101.67      120.22      3.47 o
   2  -4   9      476.57      438.17      5.92 o
   3  -4   9      100.24       87.96      3.05 o
   4  -4   9        6.88        7.79      2.69 o
   5  -4   9      361.86      350.22      8.34 o
   6  -4   9      800.31      815.10     17.41 o
   7  -4   9      224.81      227.03      9.33 o
   8  -4   9       11.27        2.30      5.78 o
   9  -4   9        2.19       14.47      8.42 o
  10  -4   9       14.52        6.94      9.35 o
  -8  -3   9        3.58        3.58      4.34 o
  -7  -3   9       97.58       77.13      7.23 o
  -6  -3   9        0.31        0.59      2.89 o
  -5  -3   9      543.23      528.61     10.34 o
  -4  -3   9      982.43      979.43     15.22 o
  -3  -3   9       15.22       20.46      1.84 o
  -2  -3   9      259.04      258.66      4.55 o
  -1  -3   9      840.12      815.75     14.31 o
   0  -3   9     1242.21     1243.51     13.10 o
   1  -3   9      247.78      273.76      4.26 o
   2  -3   9       60.22       44.21      1.89 o
   3  -3   9       11.65        7.71      1.82 o
   4  -3   9      897.85      894.42     12.39 o
   5  -3   9      684.93      684.24      9.45 o
   6  -3   9      316.25      322.43      8.54 o
   7  -3   9       23.42       38.54      5.75 o
   8  -3   9      122.33      136.95      7.49 o
   9  -3   9        8.94        8.90      7.43 o
  10  -3   9      108.02       90.93     10.25 o
  -8  -2   9      101.53      109.25      6.36 o
  -7  -2   9      314.71      307.37      8.34 o
  -6  -2   9       13.77       19.86      3.28 o
  -5  -2   9       39.50       40.33      2.54 o
  -4  -2   9      871.12      859.26     12.14 o
  -3  -2   9      426.63      409.53     13.24 o
  -2  -2   9     1387.71     1379.70     20.48 o
  -1  -2   9      464.98      482.13     14.21 o
   0  -2   9      973.93      922.15     14.11 o
   1  -2   9     2143.47     2162.82     23.64 o
   2  -2   9     2209.72     2296.97     27.29 o
   3  -2   9      459.75      495.98      6.85 o
   4  -2   9       97.02       95.23      3.15 o
   5  -2   9      266.63      269.36      5.26 o
   6  -2   9     1071.76     1058.59     18.49 o
   7  -2   9      514.00      523.82     12.68 o
   8  -2   9       55.18       60.03      6.60 o
   9  -2   9       52.48       66.26      6.88 o
  10  -2   9       86.04      126.01     10.04 o
  -8  -1   9        0.05       -5.04      6.37 o
  -7  -1   9       42.65       44.81      5.42 o
  -6  -1   9        3.89        4.15      3.47 o
  -5  -1   9      161.27      160.88      6.72 o
  -4  -1   9      162.41      137.64      5.37 o
  -3  -1   9      173.40      179.00     13.10 o
  -2  -1   9      100.94       92.06      9.34 o
  -1  -1   9     1318.56     1280.54     18.60 o
   0  -1   9      216.69      205.02      4.15 o
   1  -1   9       25.44       24.27      1.34 o
   2  -1   9     1501.02     1488.66     16.65 o
   3  -1   9      658.17      611.30      7.27 o
   4  -1   9       29.60       30.29      2.05 o
   5  -1   9       35.58       32.65      2.45 o
   6  -1   9        4.66       -2.71      2.71 o
   7  -1   9      172.41      163.81      6.60 o
   8  -1   9      445.78      462.56     12.40 o
   9  -1   9        5.04        1.70      6.72 o
  10  -1   9        4.02        3.49      7.09 o
  11  -1   9       27.63       34.90      9.12 o
  -7   0   9      200.29      197.73      9.33 o
  -6   0   9      118.60      107.11      8.54 o
  -5   0   9      259.78      272.58      6.78 o
  -4   0   9      483.15      452.76     18.25 o
  -3   0   9      505.58      519.64     22.72 o
  -2   0   9      122.74      125.36     11.36 o
  -1   0   9      277.30      259.25     13.97 o
   0   0   9      352.95      358.12      5.30 o
   1   0   9     1725.55     1682.69     22.15 o
   2   0   9     1470.22     1441.20     16.06 o
   3   0   9        6.51        5.50      1.40 o
   4   0   9      361.04      332.67      4.92 o
   5   0   9      941.40      945.11     12.63 o
   6   0   9      282.20      294.50      5.53 o
   7   0   9      171.04      166.88      9.13 o
   8   0   9        7.21       -1.28      4.94 o
   9   0   9       95.63       85.42      6.72 o
  10   0   9       58.72       66.40      8.02 o
  11   0   9       44.54       50.33      8.69 o
  -7   1   9      144.39      139.31      6.62 o
  -6   1   9      260.67      250.62      7.49 o
  -5   1   9       95.35       98.58      9.72 o
  -4   1   9      135.16      135.28      4.32 o
  -3   1   9     1033.27     1018.90     38.52 o
  -2   1   9     1432.07     1387.75     49.15 o
  -1   1   9      523.18      551.98     23.04 o
   0   1   9        0.42       -0.06      1.07 o
   1   1   9      587.49      632.67      8.93 o
   2   1   9      599.60      642.35      7.22 o
   3   1   9      934.23      835.52      9.32 o
   4   1   9      326.81      322.58      5.03 o
   5   1   9       17.09       22.25      2.53 o
   6   1   9      987.15     1004.92     12.58 o
   7   1   9      849.77      862.98     15.16 o
   8   1   9       89.49       83.11      5.15 o
   9   1   9       45.95       61.23      6.21 o
  10   1   9       81.26       64.99      6.81 o
  11   1   9       44.92       41.12      8.45 o
  -7   2   9       49.34       40.29      5.02 o
  -6   2   9       29.13       24.63      4.02 o
  -5   2   9      329.61      338.06     10.36 o
  -4   2   9       15.73       20.52      2.79 o
  -3   2   9       95.76       87.43      3.22 o
  -2   2   9       30.57       42.07      2.58 o
  -1   2   9     1710.06     1689.67     20.98 o
   0   2   9      564.35      526.00      7.14 o
   1   2   9      227.84      242.77      3.75 o
   2   2   9       97.33      120.48      2.50 o
   3   2   9       30.95       38.90      1.78 o
   4   2   9      196.85      185.16      3.39 o
   5   2   9     1393.78     1384.38     31.53 o
   6   2   9      105.65      102.57      3.38 o
   7   2   9      231.83      211.09      6.79 o
   8   2   9       86.91       94.09      5.31 o
   9   2   9      195.26      191.33      8.78 o
  10   2   9       46.50       38.34      6.52 o
  11   2   9        5.42       13.64      7.80 o
  12   2   9       21.20       10.63     12.14 o
  -6   3   9       37.37       32.09      5.09 o
  -5   3   9      238.72      198.84      8.37 o
  -4   3   9       83.75       79.72      4.04 o
  -3   3   9      161.93      169.13      4.79 o
  -2   3   9      684.18      618.71      9.48 o
  -1   3   9       79.60       79.72      2.59 o
   0   3   9      117.73      113.16      2.93 o
   1   3   9      550.07      527.87      7.43 o
   2   3   9     1279.10     1259.06     12.10 o
   3   3   9       33.87       35.54      1.80 o
   4   3   9       19.48       17.12      1.76 o
   5   3   9      465.28      482.14      6.50 o
   6   3   9      257.48      244.24      6.02 o
   7   3   9      419.66      397.99      8.89 o
   8   3   9      298.56      302.29     10.45 o
   9   3   9        2.11       10.91      5.49 o
  10   3   9       40.97       53.59      6.61 o
  11   3   9       36.09       43.08      8.79 o
  12   3   9        8.11       10.11      8.56 o
  -6   4   9      218.28      234.91     16.93 o
  -5   4   9      218.29      211.47      7.33 o
  -4   4   9        1.07        6.31      4.30 o
  -3   4   9       74.59       86.17      4.05 o
  -2   4   9      160.85      141.44      6.55 o
  -1   4   9      382.46      395.49      7.01 o
   0   4   9      366.88      348.66      5.68 o
   1   4   9      477.65      460.52      5.69 o
   2   4   9       38.18       40.10      1.71 o
   3   4   9      513.55      470.45      5.68 o
   4   4   9     1043.79     1032.06     10.91 o
   5   4   9      122.53      119.53      3.64 o
   6   4   9        7.17        6.30      2.27 o
   7   4   9      212.61      185.23      6.49 o
   8   4   9      194.19      204.24      8.18 o
   9   4   9      202.75      218.55      9.50 o
  10   4   9       17.61       16.66      6.27 o
  11   4   9       17.45       32.50      7.77 o
  12   4   9       11.58       16.71      9.05 o
  -5   5   9       58.83       79.91      5.70 o
  -4   5   9       32.56       41.76      4.05 o
  -3   5   9       72.50       73.02      6.45 o
  -2   5   9        1.28        3.72      3.29 o
  -1   5   9      172.77      164.11      4.72 o
   0   5   9       41.82       55.32      2.91 o
   1   5   9     1442.35     1476.54     17.19 o
   2   5   9     1294.10     1272.03     15.07 o
   3   5   9      300.51      299.96      4.98 o
   4   5   9      631.97      613.00      7.66 o
   5   5   9      643.81      638.23      8.08 o
   6   5   9      318.92      316.02      6.90 o
   7   5   9      106.10      102.58      4.88 o
   8   5   9        3.07        1.34      6.16 o
   9   5   9       19.54       20.28      5.59 o
  10   5   9      162.85      167.62      8.40 o
  11   5   9       37.93       60.63      8.69 o
  12   5   9        5.01       13.82      9.10 o
  -5   6   9       22.36       27.63      5.76 o
  -4   6   9       88.57       86.71      5.90 o
  -3   6   9       12.74       18.71      5.36 o
  -2   6   9      126.23      142.37      6.40 o
  -1   6   9      183.72      192.54      9.14 o
   0   6   9       64.11       54.85      2.25 o
   1   6   9        5.53        0.86      1.97 o
   2   6   9      185.77      200.04      4.21 o
   3   6   9      637.94      622.96      8.46 o
   4   6   9      425.81      432.11      6.17 o
   5   6   9        7.80       11.16      2.39 o
   6   6   9      193.77      192.27      5.03 o
   7   6   9      192.27      192.17      7.53 o
   8   6   9      212.57      201.40      8.38 o
   9   6   9        0.12        4.88      5.26 o
  10   6   9       13.06        8.58      6.05 o
  11   6   9       17.79       30.81      8.07 o
  12   6   9        9.20        9.62      9.30 o
  -4   7   9      155.63      168.80     14.49 o
  -3   7   9      411.91      420.89     22.64 o
  -2   7   9        9.72       10.02      4.25 o
  -1   7   9        2.81        9.19      2.43 o
   0   7   9      534.99      515.43      8.12 o
   1   7   9      695.65      674.51      9.19 o
   2   7   9        5.87        2.53      2.34 o
   3   7   9      162.76      138.10      4.03 o
   4   7   9      127.63      118.57      3.75 o
   5   7   9      179.40      174.69      5.01 o
   6   7   9       57.28       66.57      5.05 o
   7   7   9       44.82       51.85      5.28 o
   8   7   9       79.00       92.26      6.14 o
   9   7   9       52.41       60.28      6.61 o
  10   7   9        8.16       10.23      5.92 o
  11   7   9        6.72        5.53      8.19 o
  12   7   9        3.72       14.13      8.44 o
  -3   8   9      241.19      250.94      9.93 o
  -2   8   9      274.19      308.77      7.54 o
  -1   8   9      185.10      181.57      8.93 o
   0   8   9       96.11      109.28      4.54 o
   1   8   9     1326.62     1331.04     18.06 o
   2   8   9      153.65      160.53      4.93 o
   3   8   9      112.01      100.27      4.00 o
   4   8   9       53.53       44.07      3.96 o
   5   8   9       15.90       19.69      6.72 o
   6   8   9        7.04       -0.85      5.71 o
   7   8   9      615.03      627.13     14.50 o
   8   8   9      233.18      234.17      9.57 o
   9   8   9        0.56        3.06      5.56 o
  10   8   9       48.55       55.53      7.00 o
  11   8   9      100.07      105.87      9.31 o
  12   8   9       44.89       45.12     13.65 o
  -2   9   9       36.60       40.05      5.94 o
  -1   9   9       36.88       43.89      5.54 o
   0   9   9        3.03        1.60      3.89 o
   1   9   9        4.20       -0.44      3.92 o
   2   9   9       75.96      104.93      4.55 o
   3   9   9        7.74       13.75      3.91 o
   4   9   9      532.04      507.11     10.62 o
   5   9   9       31.06       31.77      8.57 o
   6   9   9       16.98       18.42      5.94 o
   7   9   9      147.33      125.90      8.19 o
   8   9   9       34.93       39.78      8.24 o
   9   9   9      134.55      160.95     10.43 o
  10   9   9       10.50       14.49      7.68 o
  11   9   9       10.84       20.06     12.69 o
  -2  10   9       22.26        5.35      9.56 o
  -1  10   9        2.24       -3.04      5.58 o
   0  10   9       26.90       38.63      8.62 o
   1  10   9       28.39       36.31      4.53 o
   2  10   9      149.07      162.21      6.80 o
   3  10   9      526.33      551.18     11.74 o
   4  10   9        2.95        0.65      4.54 o
   5  10   9       36.03       36.91      5.51 o
   6  10   9       39.19       53.83      7.26 o
   7  10   9        4.60        8.56      7.25 o
   8  10   9        0.57       -7.36      7.36 o
   9  10   9       53.95       57.96      8.69 o
  10  10   9       39.36       49.29      9.00 o
  11  10   9       21.30       31.93     11.86 o
   0  11   9        3.58       -3.12     11.24 o
   1  11   9       27.12       42.07      6.11 o
   2  11   9       69.67       66.76      6.70 o
   3  11   9      178.24      191.59      7.66 o
   4  11   9      232.37      232.88     11.45 o
   5  11   9       78.32       78.92      7.99 o
   6  11   9       51.47       43.40      8.05 o
   7  11   9       44.38       52.87      8.16 o
   8  11   9       94.52      104.29      9.86 o
   9  11   9       20.33       26.50      9.06 o
  10  11   9        5.20       -0.88      7.97 o
   1  12   9       15.60       -1.91      8.03 o
   2  12   9        1.75        2.63      7.91 o
   3  12   9        0.24       -0.87     10.35 o
   4  12   9       19.14       17.73     11.22 o
   5  12   9      100.43      116.12      9.61 o
   6  12   9       43.16       43.07      8.48 o
   7  12   9       31.75       32.55      8.82 o
   8  12   9       25.74       32.78      8.74 o
   9  12   9       39.11       53.44      9.68 o
  10  12   9       56.90       51.35     12.78 o
   3  13   9       63.67       62.66     13.28 o
   4  13   9       21.41       14.34     11.77 o
   5  13   9        4.79       -4.63     11.95 o
   6  13   9       38.58       25.70     13.01 o
   7  13   9       65.48       57.67     14.43 o
   8  13   9       14.71       15.53     12.28 o
  -2 -13  10      241.88      266.07     19.70 o
  -1 -13  10        0.44      -10.99     10.99 o
  -4 -12  10      317.74      250.87     17.95 o
  -3 -12  10      184.36      151.01     14.02 o
  -2 -12  10      182.29      188.34     16.72 o
  -1 -12  10      245.55      250.09     18.32 o
   0 -12  10        4.10       -1.19     10.72 o
   1 -12  10       64.78       57.62     12.87 o
   2 -12  10      101.12      110.89     13.88 o
  -5 -11  10      343.08      340.79     13.47 o
  -4 -11  10      344.40      313.50     14.29 o
  -3 -11  10        9.68       -3.16      9.66 o
  -2 -11  10      144.87      160.91     14.75 o
  -1 -11  10      188.28      170.16     15.21 o
   0 -11  10      111.02       99.85     12.46 o
   1 -11  10       50.25       63.48     11.86 o
   2 -11  10       99.81       75.12     12.00 o
   3 -11  10       53.10       28.26     12.60 o
   4 -11  10       17.38        2.61     12.60 o
  -6 -10  10      184.56      212.45     11.40 o
  -5 -10  10       50.65       52.50      6.75 o
  -4 -10  10      228.36      240.60      9.23 o
  -3 -10  10      288.73      302.92      9.92 o
  -2 -10  10        1.77       -0.36      4.92 o
  -1 -10  10      572.61      572.38     14.23 o
   0 -10  10       32.79       45.49      6.93 o
   1 -10  10        4.02       17.44     11.29 o
   2 -10  10      578.62      563.16     19.19 o
   3 -10  10      864.30      892.27     54.74 o
   4 -10  10      245.55      272.09     14.89 o
   5 -10  10       49.36       28.03     13.15 o
  -7  -9  10      100.14       77.00     10.40 o
  -6  -9  10        1.41       -1.02      5.95 o
  -5  -9  10       88.81       76.51      4.43 o
  -4  -9  10      167.61      169.16      6.81 o
  -3  -9  10        1.46       -1.72      4.37 o
  -2  -9  10        7.95        1.23      4.43 o
  -1  -9  10       23.10        7.51      4.59 o
   0  -9  10       72.54       71.44      8.57 o
   1  -9  10       72.91       76.53      7.08 o
   2  -9  10        0.77        0.87      6.37 o
   3  -9  10      114.51      117.99      9.09 o
   4  -9  10      849.63      849.30     23.98 o
   5  -9  10      257.95      268.02     14.30 o
   6  -9  10        6.03        8.02     11.86 o
  -7  -8  10      117.46      118.97      7.61 o
  -6  -8  10       84.13       92.05      5.67 o
  -5  -8  10      225.96      241.89      8.32 o
  -4  -8  10       11.10        7.56      2.42 o
  -3  -8  10      349.89      367.59      7.23 o
  -2  -8  10     1188.51     1220.32     25.42 o
  -1  -8  10      662.86      673.48     15.81 o
   0  -8  10      104.65       96.97      6.53 o
   1  -8  10      112.67      110.39      7.10 o
   2  -8  10       40.74       43.23      6.53 o
   3  -8  10       22.52       15.62      6.33 o
   4  -8  10      228.23      187.38     10.79 o
   5  -8  10      121.91      106.19      9.06 o
   6  -8  10      137.33      158.48     10.93 o
   7  -8  10       26.98       19.10     11.36 o
  -7  -7  10       23.13       33.00      4.53 o
  -6  -7  10        2.95        3.89      4.03 o
  -5  -7  10      439.11      438.56      9.33 o
  -4  -7  10      248.07      264.97      8.27 o
  -3  -7  10       27.81       23.74      2.56 o
  -2  -7  10      285.84      316.25      6.47 o
  -1  -7  10     2800.98     2849.81     43.78 o
   0  -7  10     1773.47     1850.54     33.04 o
   1  -7  10       27.47       33.18      4.67 o
   2  -7  10      316.53      295.77     10.98 o
   3  -7  10      507.44      534.38     17.06 o
   4  -7  10      139.32      114.55      9.57 o
   5  -7  10       47.01       54.72     10.19 o
   6  -7  10        8.48        6.43      7.50 o
   7  -7  10        9.86        9.49      8.00 o
  -7  -6  10      242.77      257.09      7.98 o
  -6  -6  10       61.62       60.36      4.26 o
  -5  -6  10      214.27      191.41      5.89 o
  -4  -6  10       34.19       25.72      3.81 o
  -3  -6  10       37.08       45.02      4.06 o
  -2  -6  10       19.29       25.93      3.33 o
  -1  -6  10      800.43      796.74     13.15 o
   0  -6  10     2204.33     2126.69     31.84 o
   1  -6  10     1720.34     1673.79     27.11 o
   2  -6  10      681.08      658.37     20.03 o
   3  -6  10       55.29       51.39      6.00 o
   4  -6  10      293.94      293.69     12.09 o
   5  -6  10       57.51       51.90      6.73 o
   6  -6  10       12.36       10.13      7.18 o
   7  -6  10       23.55       28.89      7.54 o
   8  -6  10       13.84       14.02     11.73 o
  -7  -5  10      323.91      305.68      9.96 o
  -6  -5  10      746.14      751.98     16.62 o
  -5  -5  10     1088.41     1083.88     17.50 o
  -4  -5  10      226.14      208.20      6.35 o
  -3  -5  10      179.48      168.23      5.81 o
  -2  -5  10      703.68      712.14     30.75 o
  -1  -5  10      223.83      250.29      8.35 o
   0  -5  10       64.47       74.74      4.69 o
   1  -5  10       55.24       46.59      3.29 o
   2  -5  10      579.26      558.05     14.25 o
   3  -5  10      219.03      214.58      7.34 o
   4  -5  10      306.56      316.27     11.12 o
   5  -5  10       18.09       12.59      4.60 o
   6  -5  10       53.50       56.31      5.91 o
   7  -5  10       47.09       29.61      7.52 o
   8  -5  10       25.10       37.24      9.05 o
   9  -5  10        6.72        7.51     12.32 o
  -7  -4  10        1.73        4.62      3.31 o
  -6  -4  10      212.85      193.38      8.28 o
  -5  -4  10      731.84      737.68     12.21 o
  -4  -4  10      855.03      849.59     13.71 o
  -3  -4  10      706.57      702.24     14.87 o
  -2  -4  10       16.81       15.40      2.87 o
  -1  -4  10     1175.97     1156.68     18.01 o
   0  -4  10      325.23      366.81      6.13 o
   1  -4  10       58.41       68.13      3.46 o
   2  -4  10      347.46      341.87      7.25 o
   3  -4  10      165.52      164.71      4.90 o
   4  -4  10      288.77      289.47      6.50 o
   5  -4  10      520.93      522.37     12.89 o
   6  -4  10       93.79       98.51      6.43 o
   7  -4  10      187.01      178.77      9.05 o
   8  -4  10       53.19       55.78      6.77 o
   9  -4  10        5.10        7.19     11.41 o
  -7  -3  10       21.62       21.48      5.62 o
  -6  -3  10      122.84      109.81      5.47 o
  -5  -3  10      443.61      387.75      7.02 o
  -4  -3  10       71.21       74.09      2.86 o
  -3  -3  10     1969.91     1896.72     32.62 o
  -2  -3  10     1125.46     1154.17     17.67 o
  -1  -3  10       21.47       26.12      2.14 o
   0  -3  10      352.20      358.12      6.85 o
   1  -3  10       38.07       37.95      2.52 o
   2  -3  10      206.23      221.43     10.59 o
   3  -3  10      740.82      693.17      9.74 o
   4  -3  10      545.16      556.43      9.48 o
   5  -3  10        3.50       12.58      4.14 o
   6  -3  10      892.90      895.84     19.58 o
   7  -3  10      672.80      695.31     15.77 o
   8  -3  10      808.72      777.39     18.75 o
   9  -3  10       12.62       26.41      6.52 o
  10  -3  10       32.92       26.93     11.22 o
  -7  -2  10        1.78        6.66      8.34 o
  -6  -2  10      392.18      402.76     12.13 o
  -5  -2  10      506.44      493.79     10.93 o
  -4  -2  10       15.72       12.33      2.61 o
  -3  -2  10       36.91       32.89      3.66 o
  -2  -2  10      363.11      387.54      6.43 o
  -1  -2  10      109.82      116.87      3.35 o
   0  -2  10       25.75       26.90      3.23 o
   1  -2  10      839.40      895.34     11.26 o
   2  -2  10      117.31      144.42      3.28 o
   3  -2  10      227.76      231.68      4.71 o
   4  -2  10        1.01        1.49      2.10 o
   5  -2  10       30.14       36.14      3.18 o
   6  -2  10      249.14      236.15      8.03 o
   7  -2  10      476.05      477.84     12.49 o
   8  -2  10      765.32      781.48     17.53 o
   9  -2  10      152.45      176.05      8.85 o
  10  -2  10       19.21       17.86      8.73 o
  -7  -1  10      147.82      149.72     12.48 o
  -6  -1  10       56.17       64.16     11.18 o
  -5  -1  10      109.78      125.13     14.57 o
  -4  -1  10      232.79      211.97      5.26 o
  -3  -1  10      120.93      125.96     12.64 o
  -1  -1  10      236.47      238.04      8.47 o
   0  -1  10      882.76      933.58     14.12 o
   1  -1  10     4950.78     4926.17     70.59 o
   2  -1  10     4055.78     4050.96     43.64 o
   3  -1  10     1199.88     1226.20     15.41 o
   4  -1  10       93.35      117.13      3.46 o
   5  -1  10       37.28       44.89      2.62 o
   6  -1  10      115.09      114.42      7.22 o
   7  -1  10       34.16       29.65      5.05 o
   8  -1  10       12.41        9.28      5.62 o
   9  -1  10       59.57       59.25      6.55 o
  10  -1  10       24.26       32.97      8.20 o
  11  -1  10        5.85        7.37     10.90 o
  -7   0  10       25.07       26.02     12.69 o
  -6   0  10       18.74       20.56      6.48 o
  -5   0  10      130.54      113.51     24.07 o
  -4   0  10       87.65       71.02      4.63 o
  -3   0  10       28.99       18.28      8.89 o
  -2   0  10      218.84      209.78     15.34 o
  -1   0  10      267.52      240.24      8.24 o
   0   0  10      334.89      311.68      4.90 o
   1   0  10      122.02      169.80      3.69 o
   2   0  10     3718.52     3856.22     41.50 o
   3   0  10     3745.63     3740.17     40.53 o
   4   0  10     2333.13     2360.41     26.27 o
   5   0  10      230.77      251.61      5.99 o
   6   0  10      315.98      315.34      9.41 o
   7   0  10       84.58       85.11      5.66 o
   8   0  10        0.59        1.34      5.11 o
   9   0  10        4.62        9.87      5.53 o
  10   0  10       23.03       28.01      6.67 o
  11   0  10        3.30        2.85      8.12 o
  -6   1  10      118.55      122.14     14.47 o
  -5   1  10       50.50       54.05      5.98 o
  -4   1  10      287.85      293.68     10.83 o
  -3   1  10      768.68      858.36     34.35 o
  -2   1  10      291.42      282.33     17.36 o
  -1   1  10      445.37      450.13     11.91 o
   0   1  10      317.61      311.63      4.69 o
   1   1  10       26.65       34.52      3.78 o
   2   1  10      100.04      126.00      3.62 o
   3   1  10      556.87      572.34      7.38 o
   4   1  10      619.06      609.18      9.38 o
   5   1  10      842.64      833.72     10.54 o
   6   1  10       19.25       25.17      2.92 o
   7   1  10       35.63       35.72      4.87 o
   8   1  10      114.45      130.44      6.69 o
   9   1  10        6.24        2.78      5.83 o
  10   1  10       70.02       77.44      9.69 o
  11   1  10        9.20       20.78      8.81 o
  -6   2  10      246.62      246.52      7.85 o
  -5   2  10       71.76       80.66      4.83 o
  -4   2  10        0.12        1.51      2.46 o
  -3   2  10      418.97      462.82      9.97 o
  -2   2  10     2067.42     2026.10     31.57 o
  -1   2  10     2497.41     2421.26     29.80 o
   0   2  10      189.44      186.17      3.47 o
   1   2  10     1230.01     1226.47     14.29 o
   2   2  10      190.69      186.72      3.33 o
   3   2  10      360.03      362.70      5.21 o
   4   2  10       10.71       23.98      2.36 o
   5   2  10      208.06      221.43      4.57 o
   6   2  10        2.95        0.45      1.44 o
   7   2  10      249.79      262.47     10.97 o
   8   2  10       24.49       28.87      5.18 o
   9   2  10       43.67       45.43      6.16 o
  10   2  10       41.66       40.27      8.60 o
  11   2  10        1.09        1.87      7.43 o
  -6   3  10       85.30       78.19      5.24 o
  -5   3  10       14.37       16.93      3.82 o
  -4   3  10        4.31        5.74      3.57 o
  -3   3  10       84.88       75.38      3.69 o
  -2   3  10      558.11      557.24     10.80 o
  -1   3  10     2218.16     2201.03     30.28 o
   0   3  10     1017.76      986.76     12.86 o
   1   3  10      226.85      216.79      4.16 o
   2   3  10      235.07      254.52      3.65 o
   3   3  10       72.17       60.25      2.25 o
   4   3  10      476.51      472.66      9.27 o
   5   3  10      729.46      735.39      8.96 o
   6   3  10      279.22      301.36      6.46 o
   7   3  10        2.38        4.83      4.28 o
   8   3  10      277.53      254.10     11.97 o
   9   3  10      518.88      529.32     13.78 o
  10   3  10      289.49      269.18     10.37 o
  11   3  10       13.58        7.00      8.07 o
  -5   4  10      120.51      114.32      9.92 o
  -4   4  10      102.97      116.78      5.09 o
  -3   4  10      105.14      106.84      4.56 o
  -2   4  10      123.19      118.82      4.58 o
  -1   4  10       70.17       77.11      3.31 o
   0   4  10       14.80       27.08      2.50 o
   1   4  10      426.76      440.71      7.51 o
   2   4  10       64.07       69.05      2.48 o
   3   4  10      233.21      252.85      4.80 o
   4   4  10       19.31       20.86      2.18 o
   5   4  10       45.94       40.05      2.84 o
   6   4  10      113.48      121.31      4.26 o
   7   4  10       60.88       63.82      4.96 o
   8   4  10        0.52       -4.71      4.71 o
   9   4  10       72.81       72.95      6.71 o
  10   4  10      154.11      163.38      8.40 o
  11   4  10      168.00      191.15     11.80 o
  12   4  10       20.53       40.44     13.33 o
  -5   5  10      256.91      272.32     28.12 o
  -4   5  10        3.20        7.61      3.90 o
  -3   5  10       55.22       74.04      4.18 o
  -2   5  10      392.56      392.45     10.70 o
  -1   5  10       65.29       66.89      4.03 o
   0   5  10       82.28       95.10      3.68 o
   1   5  10       86.59      102.84      2.97 o
   2   5  10       50.99       51.49      2.36 o
   3   5  10      477.45      491.46      7.00 o
   4   5  10     1152.48     1144.05     16.28 o
   5   5  10      468.50      456.11      8.26 o
   6   5  10      138.73      120.69      4.24 o
   7   5  10      124.17      107.87      5.92 o
   8   5  10       67.82       77.27      5.76 o
   9   5  10       39.05       36.25      5.93 o
  10   5  10        0.94       -5.37      8.15 o
  11   5  10       74.12       73.56      9.58 o
  12   5  10       60.56       71.04     14.15 o
  -4   6  10       66.54       76.41      9.07 o
  -3   6  10       13.05       19.49      4.01 o
  -2   6  10        0.87       11.13      5.30 o
  -1   6  10        3.13       10.18      4.59 o
   0   6  10        2.50        3.94      2.85 o
   1   6  10       87.57       92.72      2.92 o
   2   6  10      229.29      250.25      4.72 o
   3   6  10      225.48      229.20      4.66 o
   4   6  10       78.51       83.82      3.43 o
   5   6  10     1056.14     1005.74     16.96 o
   6   6  10     1174.52     1125.57     26.18 o
   7   6  10      395.23      387.01     15.96 o
   8   6  10       65.29       77.28      5.83 o
   9   6  10        4.51        0.59      6.26 o
  10   6  10       14.83       18.48      7.34 o
  11   6  10       22.47       26.76      9.62 o
  12   6  10        2.56      -11.04     11.04 o
  -3   7  10        8.52        8.92      5.82 o
  -2   7  10       56.37       66.11      6.56 o
  -1   7  10      282.15      284.06      8.01 o
   0   7  10      152.26      148.51      4.54 o
   1   7  10      173.78      146.71      4.49 o
   2   7  10        3.20        5.99      2.35 o
   3   7  10      113.35      107.99      3.71 o
   4   7  10      161.14      165.06      4.82 o
   5   7  10       74.74       65.87      4.84 o
   6   7  10      740.57      684.30     18.07 o
   7   7  10      519.88      481.72     14.82 o
   8   7  10      122.99      117.77      8.69 o
   9   7  10       94.70       87.09      8.08 o
  10   7  10       14.66       31.17      7.73 o
  11   7  10       19.37       18.53      8.48 o
  -3   8  10       29.80       33.15      7.13 o
  -2   8  10       64.97       75.74     10.56 o
  -1   8  10        1.05        8.11      5.96 o
   0   8  10      635.66      691.76     11.06 o
   1   8  10      644.03      642.36     10.11 o
   2   8  10      122.23      113.65      4.42 o
   3   8  10        1.23        3.77      2.99 o
   4   8  10       24.20       20.83      3.34 o
   5   8  10       85.21       76.60      6.59 o
   6   8  10      218.09      174.71     11.11 o
   7   8  10        1.22       -3.02      6.52 o
   8   8  10       40.81       35.13      7.49 o
   9   8  10       72.33       84.98      8.37 o
  10   8  10       13.96       14.82      7.97 o
  11   8  10        0.40        1.45      8.92 o
  -2   9  10       59.53       78.86     10.64 o
  -1   9  10      131.00      155.24      8.64 o
   0   9  10      123.09      115.63      6.02 o
   1   9  10      434.99      448.14     10.12 o
   2   9  10      193.23      199.65      8.06 o
   3   9  10      666.38      635.10     12.56 o
   4   9  10        0.11        6.02      4.60 o
   5   9  10      155.25      168.92      7.95 o
   6   9  10      254.60      232.40     10.80 o
   7   9  10        7.90       11.04      6.96 o
   8   9  10       23.14       30.98      7.51 o
   9   9  10       47.68       43.89      8.19 o
  10   9  10        0.59        3.02      8.50 o
  11   9  10       24.22       49.01     12.32 o
  -1  10  10       10.49        7.36      9.22 o
   0  10  10       10.47        8.34      5.54 o
   1  10  10       84.86       71.74      6.61 o
   2  10  10        1.72        0.64      4.14 o
   3  10  10      454.94      447.64     12.52 o
   4  10  10      227.36      234.31     16.46 o
   5  10  10       10.32       12.75      5.04 o
   6  10  10       15.90       10.63      6.81 o
   7  10  10       32.78       42.81      7.85 o
   8  10  10        0.12        0.46      6.77 o
   9  10  10       72.72       83.47      9.72 o
  10  10  10       12.64        4.79      8.44 o
  11  10  10        0.05       12.14     13.28 o
   1  11  10       86.63       75.63      8.59 o
   2  11  10       56.87       39.52      6.25 o
   3  11  10        0.36        6.31      6.79 o
   4  11  10       24.93       29.59     11.04 o
   5  11  10        3.32        5.40      6.91 o
   6  11  10       44.22       50.03      8.23 o
   7  11  10       37.87       43.53      8.57 o
   8  11  10        0.16       -0.63      7.22 o
   9  11  10       41.38       21.03      8.28 o
  10  11  10       11.98       21.12     13.28 o
   2  12  10       46.74       50.02     12.09 o
   3  12  10        1.74       -7.19     10.40 o
   4  12  10      159.98      174.79     15.48 o
   5  12  10      106.10       90.97     13.51 o
   6  12  10       50.70       52.08     12.69 o
   7  12  10      107.07      113.59     14.89 o
   8  12  10      101.09      120.10     15.48 o
   9  12  10       99.76      105.03     14.24 o
   4  13  10       26.95        4.99     12.09 o
   5  13  10       18.53       21.99     12.50 o
   6  13  10       25.43       18.73     13.19 o
   7  13  10        3.66       14.98     13.33 o
  -2 -12  11      102.33       99.53     13.01 o
  -1 -12  11       53.99       46.35     11.68 o
   0 -12  11      101.67       77.82     13.10 o
  -4 -11  11       82.88       64.85     11.47 o
  -3 -11  11        0.49       -5.04      9.07 o
  -2 -11  11      138.87      132.46     12.82 o
  -1 -11  11      252.54      272.12     17.86 o
   0 -11  11       73.24       91.93     12.28 o
   1 -11  11        3.23       -9.66      9.66 o
   2 -11  11      301.19      310.50     19.24 o
   3 -11  11      223.50      208.04     19.19 o
  -5 -10  11      231.78      254.33     11.80 o
  -4 -10  11      363.33      390.88     13.77 o
  -3 -10  11       85.57       74.13      8.18 o
  -2 -10  11       49.82       32.18      7.49 o
  -1 -10  11        8.50       -1.92      8.47 o
   0 -10  11        4.31       -5.63      8.61 o
   1 -10  11      273.93      267.81     16.21 o
   2 -10  11       44.86       46.08     10.17 o
   3 -10  11       76.73       69.35     11.50 o
   4 -10  11      129.69      132.14     15.12 o
  -6  -9  11       77.20      103.04      7.86 o
  -5  -9  11      120.52      141.05      8.72 o
  -4  -9  11       27.12       23.83      3.44 o
  -3  -9  11      440.20      412.98     18.51 o
  -2  -9  11      517.19      534.11     12.83 o
  -1  -9  11      114.73      121.05      7.52 o
   0  -9  11       42.23       51.88     12.46 o
   1  -9  11        9.75        6.85      6.04 o
   2  -9  11       86.52       84.64      8.50 o
   3  -9  11        8.98        8.36      7.08 o
   4  -9  11      145.07      140.71     14.38 o
   5  -9  11       88.38      100.26     14.15 o
  -6  -8  11        1.52        2.71      4.56 o
  -5  -8  11      157.36      158.77      8.61 o
  -4  -8  11      305.74      315.78     12.18 o
  -3  -8  11        3.24        2.00      2.50 o
  -2  -8  11      245.02      241.32      6.96 o
  -1  -8  11      489.83      492.23     15.30 o
   0  -8  11      260.11      272.27     10.36 o
   1  -8  11       92.26       85.47      6.82 o
   2  -8  11        2.70        8.32      5.75 o
   3  -8  11       15.16        4.96      6.35 o
   4  -8  11      305.66      279.22     16.28 o
   5  -8  11      550.93      573.06     23.20 o
   6  -8  11       51.36       71.45     13.19 o
  -6  -7  11       25.13       31.75      4.54 o
  -5  -7  11       58.84       44.57      4.42 o
  -4  -7  11       14.36       10.10      4.87 o
  -3  -7  11      204.72      187.47      7.53 o
  -2  -7  11      228.66      234.47      5.24 o
  -1  -7  11      262.98      257.48      6.20 o
   0  -7  11       14.39        8.91      3.84 o
   1  -7  11      723.60      741.86     18.60 o
   2  -7  11      165.89      185.32      9.25 o
   3  -7  11       42.92       50.87      6.59 o
   4  -7  11       39.85       22.08      6.41 o
   5  -7  11       39.55       21.53      7.65 o
   6  -7  11       93.65       85.38      9.14 o
   7  -7  11       19.59       17.77     10.76 o
  -6  -6  11      171.16      191.41      6.87 o
  -5  -6  11      349.69      361.23     12.00 o
  -4  -6  11       56.44       47.96      4.24 o
  -3  -6  11       16.23       20.25      3.90 o
  -2  -6  11       47.63       41.21      5.10 o
  -1  -6  11      541.85      529.37      8.59 o
   0  -6  11      348.69      346.81      9.30 o
   1  -6  11        9.54       15.99      3.81 o
   2  -6  11      215.55      197.12      7.50 o
   3  -6  11      469.52      446.60     13.40 o
   4  -6  11      561.04      575.44     20.63 o
   5  -6  11      106.20       90.88      7.69 o
   6  -6  11        0.98        3.47      6.82 o
   7  -6  11       22.27       26.34      8.10 o
   8  -6  11       24.13       27.49      9.08 o
  -6  -5  11        3.24        5.15      3.33 o
  -5  -5  11      213.90      207.23      6.31 o
  -4  -5  11      322.13      345.54      8.42 o
  -3  -5  11      127.11      131.95      7.14 o
  -2  -5  11       45.43       55.32      3.94 o
  -1  -5  11       69.10       69.47      4.96 o
   0  -5  11       32.10       23.18      2.72 o
   1  -5  11      660.43      639.50     11.31 o
   2  -5  11      400.86      435.83     17.00 o
   3  -5  11       76.70       65.28      5.83 o
   4  -5  11      244.67      245.99     10.39 o
   5  -5  11      514.35      533.24     16.07 o
   6  -5  11      113.11      109.07     10.28 o
   7  -5  11        3.48        0.17      7.40 o
   8  -5  11        2.98        0.18      7.83 o
  -6  -4  11      215.50      217.02      7.67 o
  -5  -4  11       89.71       96.02      4.29 o
  -4  -4  11        1.97        3.77      3.64 o
  -3  -4  11      251.43      255.07     10.54 o
  -2  -4  11      943.52      978.56     30.56 o
  -1  -4  11     1074.38     1074.09     19.83 o
   0  -4  11       46.69       57.17      2.50 o
   1  -4  11        1.26       -2.57      2.57 o
   2  -4  11      182.50      151.20      5.14 o
   3  -4  11      382.00      375.02     14.80 o
   4  -4  11      417.69      393.14     12.26 o
   5  -4  11       26.57       25.71      5.55 o
   6  -4  11      244.44      261.55     11.63 o
   7  -4  11       72.70       86.80      8.66 o
   8  -4  11       86.62       79.36     10.37 o
   9  -4  11       10.45        9.57      8.54 o
  -6  -3  11        1.68        4.05      3.46 o
  -5  -3  11       30.87       30.72      3.22 o
  -4  -3  11       31.15       33.68      3.12 o
  -3  -3  11      134.64      136.35      4.12 o
  -2  -3  11        1.34        0.60      2.92 o
  -1  -3  11      864.25      853.91     15.81 o
   0  -3  11      813.91      855.84     37.74 o
   1  -3  11      491.09      510.71      8.73 o
   2  -3  11       15.99       17.09      2.66 o
   3  -3  11      280.95      272.51      6.64 o
   4  -3  11      383.98      370.15      9.38 o
   5  -3  11      195.62      178.14      8.72 o
   6  -3  11      152.59      149.76      8.90 o
   7  -3  11       35.80       31.95      6.76 o
   8  -3  11      192.52      216.77     12.55 o
   9  -3  11       35.96       59.87      8.92 o
  -6  -2  11       12.69       10.12      4.72 o
  -5  -2  11        8.03        4.03      3.94 o
  -4  -2  11       18.33       21.85      2.04 o
  -3  -2  11       71.46       71.77      5.68 o
  -2  -2  11      603.51      606.23     14.08 o
  -1  -2  11      487.04      509.42     11.83 o
   0  -2  11       24.08       34.07      2.73 o
   1  -2  11      776.79      726.20     13.15 o
   2  -2  11      127.95      137.28      4.31 o
   3  -2  11      476.27      476.47      8.91 o
   4  -2  11       17.27       19.57      3.12 o
   5  -2  11       98.32       99.75      6.59 o
   6  -2  11      108.30      101.32      6.87 o
   7  -2  11      170.63      192.99     10.74 o
   8  -2  11       77.94      101.31      8.56 o
   9  -2  11       23.75       24.38      8.77 o
  10  -2  11        8.73       23.27     11.04 o
  -6  -1  11      164.34      147.45     12.16 o
  -5  -1  11      286.21      278.25     27.28 o
  -4  -1  11        2.07       21.25     11.45 o
  -1  -1  11     1050.23     1051.66     18.24 o
   0  -1  11      549.21      567.18     10.64 o
   1  -1  11     1223.74     1258.31     26.33 o
   2  -1  11       37.16       44.01      2.40 o
   3  -1  11      700.81      700.55     11.71 o
   4  -1  11      355.27      344.11      7.41 o
   5  -1  11      219.33      225.54      8.35 o
   6  -1  11        0.13        4.81      5.42 o
   7  -1  11        4.54       -2.66      5.58 o
   8  -1  11       91.35       78.18      7.84 o
   9  -1  11      156.17      174.10     10.61 o
  10  -1  11       62.29       69.38      9.48 o
  -6   0  11       10.01        7.69      6.76 o
  -5   0  11       19.27       19.95      4.28 o
  -4   0  11       42.22       37.33     10.90 o
  -3   0  11      188.11      201.81     15.53 o
  -2   0  11      563.46      555.37     25.38 o
  -1   0  11        4.65        4.31      3.02 o
   0   0  11      220.24      221.48      4.47 o
   1   0  11      575.03      522.99     10.06 o
   2   0  11       31.45       32.24      2.09 o
   3   0  11       61.37       65.58      3.14 o
   4   0  11      209.21      223.69      5.92 o
   5   0  11     1439.53     1424.96     34.08 o
   6   0  11      175.14      189.31      9.12 o
   7   0  11       49.60       44.59      6.61 o
   8   0  11        1.48       -0.51      6.40 o
   9   0  11      137.51      122.63     14.47 o
  10   0  11       56.73       72.78      9.60 o
  11   0  11        9.18       28.17     12.41 o
  -6   1  11      179.56      168.72     19.86 o
  -5   1  11       76.32       85.19     11.61 o
  -4   1  11      331.86      294.75     22.58 o
  -3   1  11       12.53       31.38     11.27 o
  -2   1  11      972.28      986.88     38.25 o
  -1   1  11      311.46      316.55      7.05 o
   0   1  11      189.31      183.90      4.03 o
   1   1  11      165.60      173.34      4.30 o
   2   1  11      518.63      518.56      7.05 o
   3   1  11     1633.79     1611.85     24.01 o
   4   1  11      760.58      745.79     12.52 o
   5   1  11       71.10       86.56      7.55 o
   6   1  11       36.97       43.34      4.61 o
   7   1  11      107.83       85.48      6.83 o
   8   1  11      286.18      290.27     11.95 o
   9   1  11      200.24      158.09     10.47 o
  10   1  11        3.97        7.79      8.70 o
  11   1  11        2.24        1.88     11.73 o
  -5   2  11      101.22       98.63     10.86 o
  -4   2  11      500.75      468.52     13.45 o
  -3   2  11      297.05      300.15      9.34 o
  -2   2  11        4.35        4.47      2.04 o
  -1   2  11      227.86      254.96      6.43 o
   0   2  11      779.87      784.10     11.46 o
   1   2  11      587.95      582.61      9.67 o
   2   2  11       80.51       78.22      3.06 o
   3   2  11        0.57       -2.12      2.12 o
   4   2  11      583.47      595.90      9.45 o
   5   2  11      325.61      316.22      7.26 o
   6   2  11      275.27      276.05      8.27 o
   7   2  11      229.18      222.30     24.21 o
   8   2  11       60.40       79.12      7.26 o
   9   2  11      149.94      151.35      9.61 o
  10   2  11       40.34       64.43      8.85 o
  11   2  11        1.21       10.81     10.53 o
  -5   3  11      137.02      116.30      7.92 o
  -4   3  11        8.18       11.52      5.57 o
  -3   3  11      110.57      117.58      4.12 o
  -2   3  11      112.30      135.71      4.95 o
  -1   3  11        9.69        9.39      2.20 o
   0   3  11        9.47        4.69      4.22 o
   1   3  11       93.55       89.78      3.41 o
   2   3  11      857.98      844.10     13.33 o
   3   3  11      357.17      336.07      6.05 o
   4   3  11       14.27        8.58      2.63 o
   5   3  11      124.79      112.96      4.24 o
   6   3  11        0.40       -3.78      3.78 o
   7   3  11      422.49      409.62     13.07 o
   8   3  11       88.73       92.87      7.83 o
   9   3  11        0.86       -3.33      6.74 o
  10   3  11       43.80       35.58      8.10 o
  11   3  11        1.81       18.26      8.32 o
  -4   4  11       75.45       63.46      6.30 o
  -3   4  11       78.87       73.63      4.43 o
  -2   4  11        0.01        4.16      2.81 o
  -1   4  11       33.38       23.52      2.68 o
   0   4  11      507.81      487.83      8.27 o
   1   4  11      419.90      401.32      7.15 o
   2   4  11        3.08        4.25      1.66 o
   3   4  11      513.04      499.59      8.12 o
   4   4  11       53.38       51.37      3.09 o
   5   4  11      182.56      172.67      5.14 o
   6   4  11        7.03        8.78      4.85 o
   7   4  11       15.35       11.59      5.56 o
   8   4  11       24.96       25.98      6.16 o
   9   4  11       63.82       70.50      7.94 o
  10   4  11       42.74       51.66      8.78 o
  11   4  11        9.54       19.91     10.12 o
  -4   5  11      133.32      136.92      6.92 o
  -3   5  11      307.67      318.85     15.73 o
  -2   5  11        9.58       11.16      3.38 o
  -1   5  11        4.92       10.48      3.33 o
   0   5  11        0.76       -2.06      2.62 o
   1   5  11      265.85      250.27      5.69 o
   2   5  11      209.92      220.95      4.44 o
   3   5  11      523.91      523.74      7.40 o
   4   5  11        5.43        7.99      2.80 o
   5   5  11        3.18        7.34      3.38 o
   6   5  11      511.25      482.99     14.10 o
   7   5  11      196.19      176.47      9.02 o
   8   5  11        2.14        9.30      7.92 o
   9   5  11       95.69       68.60      8.37 o
  10   5  11       27.12       32.68      7.83 o
  11   5  11       36.48       55.86      9.33 o
  -3   6  11       31.17       43.76      5.08 o
  -2   6  11        3.55       13.69      6.80 o
  -1   6  11       17.71       23.40      3.84 o
   0   6  11       99.16       83.31      3.95 o
   1   6  11        4.78       10.37      2.98 o
   2   6  11      119.27      106.11      3.32 o
   3   6  11      265.85      272.44      5.10 o
   4   6  11      139.06      139.90      5.50 o
   5   6  11      441.11      428.17      9.23 o
   6   6  11        2.41        5.75      5.54 o
   7   6  11      558.49      556.70     37.99 o
   8   6  11       21.01       23.30      7.04 o
   9   6  11       65.00       61.97      8.03 o
  10   6  11        6.11        6.50      7.65 o
  11   6  11        7.32        8.74     10.67 o
  -2   7  11      208.93      199.43     17.06 o
  -1   7  11        0.04        3.74      4.73 o
   0   7  11      189.87      186.02      6.91 o
   1   7  11       80.80       91.22      3.32 o
   2   7  11      197.81      179.98      4.44 o
   3   7  11       83.24       71.62      3.51 o
   4   7  11        0.25       -1.87      3.01 o
   5   7  11      244.98      228.09     13.44 o
   6   7  11      326.21      306.22     11.28 o
   7   7  11       34.93       43.42      7.07 o
   8   7  11       84.78       83.01      7.83 o
   9   7  11        0.95        8.86      7.58 o
  10   7  11      120.09      109.40     10.90 o
  11   7  11       17.80       26.79      9.38 o
  -2   8  11      116.55      115.49      7.45 o
  -1   8  11      141.11      175.79      8.64 o
   0   8  11      166.68      153.52      7.44 o
   1   8  11        0.44        2.08      2.60 o
   2   8  11      122.72      155.80      5.40 o
   3   8  11      462.06      451.75      8.82 o
   4   8  11       48.82       42.92      4.79 o
   5   8  11        7.60       12.88      4.45 o
   6   8  11      146.01      125.21     14.70 o
   7   8  11       42.30       38.44      8.93 o
   8   8  11        3.37       -0.53      7.01 o
   9   8  11       80.21       83.83     10.17 o
  10   8  11        4.51        1.95      7.97 o
  11   8  11       14.79        7.65     11.41 o
  -1   9  11      104.29      110.48      7.32 o
   0   9  11      289.08      312.85     13.33 o
   1   9  11       95.65       93.55      4.99 o
   2   9  11       20.66       23.54      4.39 o
   3   9  11      222.84      253.67      7.91 o
   4   9  11      181.34      192.69      8.23 o
   5   9  11       34.83       34.52      5.20 o
   6   9  11       23.13       12.36      6.53 o
   7   9  11        2.37       -2.43      6.30 o
   8   9  11        1.80        4.03      7.35 o
   9   9  11       71.80       71.99      8.61 o
  10   9  11       96.46      119.87     13.70 o
   0  10  11       31.04       33.97      5.36 o
   1  10  11        7.76        6.20      5.52 o
   2  10  11       23.55       28.00      7.56 o
   3  10  11        1.59        5.70      6.34 o
   4  10  11        4.96       13.50      6.71 o
   5  10  11       27.97       30.49      7.15 o
   6  10  11        8.43       17.83      7.08 o
   7  10  11       53.11       51.76      8.24 o
   8  10  11       21.59       13.88     11.50 o
   9  10  11        0.24       -4.03     11.68 o
  10  10  11       14.80       26.70     12.82 o
   2  11  11       43.71       41.65      7.66 o
   3  11  11        1.39       -0.80      7.01 o
   4  11  11       14.34       18.37     10.95 o
   5  11  11       93.37      110.62     13.10 o
   6  11  11       33.42       27.44     11.50 o
   7  11  11        5.22       -8.98     10.95 o
   8  11  11       24.56       16.49     11.77 o
   9  11  11       15.05       31.24     11.86 o
   4  12  11        4.09       -5.08     12.00 o
   5  12  11       76.64       62.34     13.05 o
   6  12  11      133.01      143.27     15.16 o
   7  12  11       42.15       50.52     13.74 o
   8  12  11        8.05       12.87     12.92 o
  -2 -11  12      127.03      111.94     12.92 o
  -1 -11  12      148.37      100.95     12.96 o
   0 -11  12       43.78       33.21     10.67 o
   1 -11  12       37.24       21.67     11.08 o
  -4 -10  12       15.93       21.95     12.73 o
  -3 -10  12      396.15      419.01     20.70 o
  -2 -10  12      483.56      495.14     22.03 o
  -1 -10  12      154.67      126.97     12.00 o
   0 -10  12       10.65        3.76      9.57 o
   1 -10  12      206.82      204.10     16.03 o
   2 -10  12        7.65       -9.89      9.89 o
   3 -10  12      151.96      144.14     13.97 o
  -4  -9  12      174.02      211.88     10.44 o
  -3  -9  12       26.40       32.75      8.75 o
  -2  -9  12       15.54       11.92      6.56 o
  -1  -9  12      237.91      250.64     15.80 o
   0  -9  12        9.15       16.44      8.93 o
   1  -9  12      267.59      219.40     15.21 o
   2  -9  12      319.46      305.60     18.05 o
   3  -9  12        6.92        3.07      9.53 o
   4  -9  12       94.92       85.01     13.10 o
   5  -9  12      214.67      219.58     19.65 o
  -5  -8  12      117.79      101.52      6.43 o
  -4  -8  12        1.01        0.13      4.67 o
  -3  -8  12        4.20        0.69      5.25 o
  -2  -8  12      179.09      171.80      5.96 o
  -1  -8  12       83.14       87.46      6.32 o
   0  -8  12       33.14       40.29      5.56 o
   1  -8  12       76.35       69.90      6.44 o
   2  -8  12        0.60        2.31      6.00 o
   3  -8  12        0.27        1.66      6.22 o
   4  -8  12        1.02       -0.32      9.71 o
   5  -8  12      130.56      103.42     13.42 o
   6  -8  12      285.55      253.20     18.41 o
  -5  -7  12      108.86      114.35      5.96 o
  -4  -7  12       29.64       30.59      5.30 o
  -3  -7  12      306.29      317.14     13.08 o
  -2  -7  12      105.83      123.07      6.71 o
  -1  -7  12      309.77      296.41     10.22 o
   0  -7  12      752.03      777.79     23.81 o
   1  -7  12     1235.84     1193.53     27.16 o
   2  -7  12       79.76       78.38     14.02 o
   3  -7  12        4.20       13.82      6.06 o
   4  -7  12       20.24       23.07      6.50 o
   5  -7  12      106.94       84.11      8.38 o
   6  -7  12        0.50        3.57     11.04 o
   7  -7  12       16.34       20.79     12.18 o
  -5  -6  12        0.40        2.71      3.57 o
  -4  -6  12        1.17        2.27      4.27 o
  -3  -6  12       45.10       52.05      5.00 o
  -2  -6  12      378.35      402.83     11.73 o
  -1  -6  12       10.62       14.77      4.02 o
   0  -6  12      436.37      428.90      8.43 o
   1  -6  12     1490.70     1489.95     56.51 o
   2  -6  12     1157.88     1163.48     29.09 o
   3  -6  12      424.06      409.73     13.05 o
   4  -6  12       38.98       48.20      6.46 o
   5  -6  12      245.87      244.66     11.50 o
   6  -6  12       87.45       85.74      8.59 o
   7  -6  12        0.76       -8.61     10.76 o
  -6  -5  12       61.95       75.15      5.28 o
  -5  -5  12      394.66      435.33      9.58 o
  -4  -5  12      310.48      295.44     12.05 o
  -3  -5  12      315.76      300.54      9.25 o
  -2  -5  12      137.33      118.61      5.47 o
  -1  -5  12        1.53        3.23      4.15 o
   0  -5  12       52.42       46.63      2.68 o
   1  -5  12      109.95      107.79      4.53 o
   2  -5  12      260.00      252.55      7.67 o
   3  -5  12      881.70      829.06     20.16 o
   4  -5  12      209.16      214.70      9.55 o
   5  -5  12       15.11       13.18      5.90 o
   6  -5  12       70.04       71.61      7.81 o
   7  -5  12        1.33       -1.43      6.93 o
   8  -5  12        1.25        2.56     10.44 o
  -6  -4  12        8.01        4.75      3.84 o
  -5  -4  12      183.29      185.71      6.96 o
  -4  -4  12      707.21      689.46     13.62 o
  -3  -4  12     1727.43     1744.26     37.32 o
  -2  -4  12      381.02      368.46      8.53 o
  -1  -4  12       94.69      103.14      5.90 o
   0  -4  12      266.61      282.88      8.94 o
   1  -4  12      669.80      677.79     11.30 o
   2  -4  12      100.01      102.76      4.54 o
   3  -4  12       23.84       29.87      4.04 o
   4  -4  12       30.86       22.19      5.26 o
   5  -4  12      109.86      120.81      7.64 o
   6  -4  12      103.73      123.45      8.52 o
   7  -4  12      135.95      124.59      9.33 o
   8  -4  12        7.11        4.88      8.09 o
   9  -4  12        5.18        4.21     10.63 o
  -6  -3  12        2.87        5.41      3.51 o
  -5  -3  12        2.51        5.50      3.06 o
  -4  -3  12       74.47       72.78      4.44 o
  -3  -3  12     1038.83     1006.03     32.29 o
  -2  -3  12      458.37      482.16      9.71 o
  -1  -3  12      400.64      422.87     10.70 o
   0  -3  12      124.50      126.29      5.94 o
   1  -3  12      564.56      543.76     10.55 o
   2  -3  12      869.34      875.14     14.23 o
   3  -3  12       44.07       35.83      3.89 o
   4  -3  12      104.70      118.22      5.93 o
   5  -3  12       25.57       29.31      5.54 o
   6  -3  12        1.29        0.54      6.08 o
   7  -3  12      229.04      217.15     11.76 o
   8  -3  12       47.93       57.34      8.42 o
   9  -3  12       45.11       40.84     11.77 o
  -5  -2  12        1.90        1.30      2.66 o
  -2  -2  12       26.14       20.57      3.89 o
  -1  -2  12      182.43      175.84      6.96 o
   0  -2  12     1095.98     1087.02     23.84 o
   1  -2  12      201.39      215.82      7.40 o
   2  -2  12      223.29      220.71      5.37 o
   3  -2  12       33.95       30.06      3.06 o
   4  -2  12       50.26       35.66      5.11 o
   5  -2  12       26.59       27.48      5.38 o
   6  -2  12      170.28      167.59      9.06 o
   7  -2  12        0.02        1.16      6.06 o
   8  -2  12      128.63      137.75      9.18 o
   9  -2  12      255.47      269.40     14.13 o
  -5  -1  12       32.52       18.50      3.71 o
  -1  -1  12        2.75        8.15      3.30 o
   0  -1  12        1.83        1.15      2.69 o
   1  -1  12      479.30      495.17     12.17 o
   2  -1  12       88.69       96.90      3.60 o
   3  -1  12     1411.11     1432.28     21.82 o
   4  -1  12      677.15      663.74     11.73 o
   5  -1  12      154.70      148.95      8.09 o
   6  -1  12        0.58       -5.32      5.32 o
   7  -1  12        3.53       -2.67      6.18 o
   8  -1  12       21.31       16.66      6.54 o
   9  -1  12      101.69       89.35      9.66 o
  10  -1  12      126.70      154.04     15.34 o
  -5   0  12       89.79       93.56     11.73 o
  -4   0  12        9.09       24.83     12.92 o
  -3   0  12       91.07      109.29     13.83 o
  -1   0  12       16.27       17.68      3.11 o
   0   0  12      241.70      234.06      6.61 o
   1   0  12      673.00      656.95     15.19 o
   2   0  12      121.31      132.97      6.12 o
   3   0  12      261.77      249.30      7.39 o
   4   0  12     1236.63     1239.22     19.47 o
   5   0  12      997.95     1019.68     33.19 o
   6   0  12       63.95       61.82      6.31 o
   7   0  12       32.72       34.68      6.33 o
   8   0  12       56.35       69.85      7.97 o
   9   0  12        9.42        6.86      7.01 o
  10   0  12        2.49       10.02      8.34 o
  -5   1  12        1.26        6.24      4.81 o
  -4   1  12        5.68       17.41     11.41 o
  -3   1  12       84.79       97.79     13.74 o
  -2   1  12      243.84      240.83     16.99 o
  -1   1  12      159.77      152.18      5.86 o
   0   1  12       74.02       75.38      3.54 o
   1   1  12      539.28      537.85     10.57 o
   2   1  12      101.83      125.06      5.00 o
   3   1  12       15.10       17.10      2.94 o
   4   1  12      254.34      231.06      6.04 o
   5   1  12     1441.18     1407.81     36.45 o
   6   1  12      669.20      654.55     17.23 o
   7   1  12       96.85      100.86      7.66 o
   8   1  12       77.57       84.81      7.82 o
   9   1  12        0.34       -4.18      7.47 o
  10   1  12       37.39       34.55      8.27 o
  -4   2  12       95.75      107.49     12.94 o
  -3   2  12        0.90        7.46      3.47 o
  -2   2  12      359.18      341.64      6.76 o
  -1   2  12      521.24      540.06     12.11 o
   0   2  12      932.72      873.22     14.88 o
   1   2  12       60.27       45.06      3.72 o
   2   2  12        9.60        8.51      2.99 o
   3   2  12      465.28      449.99      7.35 o
   4   2  12      126.52      119.96      5.71 o
   5   2  12       68.76       43.42      4.28 o
   6   2  12      394.43      367.30     12.18 o
   7   2  12      143.18      144.94      8.77 o
   8   2  12       29.61       32.41      7.14 o
   9   2  12       59.54       65.35      8.58 o
  10   2  12       16.67       26.34      8.29 o
  11   2  12        0.03       -2.15     11.91 o
  -4   3  12      188.97      186.49      8.74 o
  -3   3  12       55.88       68.30      5.49 o
  -2   3  12       20.35       26.20      3.56 o
  -1   3  12      174.58      192.05      8.50 o
   0   3  12     1274.54     1320.34     18.80 o
   1   3  12     1272.71     1234.90     17.72 o
   2   3  12      479.15      452.33      9.77 o
   3   3  12       37.62       35.83      2.58 o
   4   3  12      778.66      804.70     15.15 o
   5   3  12       35.83       30.16      3.71 o
   6   3  12       54.16       32.31      5.69 o
   7   3  12       10.53        9.13      5.96 o
   8   3  12       20.00       12.56      6.49 o
   9   3  12       49.14       48.55      7.47 o
  10   3  12       59.01       58.21      8.79 o
  11   3  12       17.61       16.63     12.60 o
  -3   4  12       77.84       74.58      9.80 o
  -2   4  12        4.09        1.41      2.86 o
  -1   4  12       31.56       24.96      3.65 o
   0   4  12      142.77      141.32      4.47 o
   1   4  12      517.69      509.63      8.71 o
   2   4  12      747.15      734.83     12.53 o
   3   4  12      253.18      246.29      5.25 o
   4   4  12        7.35        5.42      2.77 o
   5   4  12      141.73      153.09      5.78 o
   6   4  12       47.17       34.23      5.70 o
   7   4  12        5.48        8.47      5.62 o
   8   4  12      277.18      264.87     11.63 o
   9   4  12       27.87       34.10     11.13 o
  10   4  12       36.10       36.58      8.30 o
  11   4  12       82.42       88.90     13.33 o
  -3   5  12      161.68      157.77      9.27 o
  -2   5  12       19.72       28.70      4.14 o
  -1   5  12      238.77      231.87      6.76 o
   0   5  12       72.83       62.50      3.47 o
   1   5  12      120.32       92.30      3.95 o
   2   5  12        1.06       -1.95      3.71 o
   3   5  12       28.92       32.27      2.83 o
   4   5  12       90.38       87.89      4.19 o
   5   5  12      186.64      196.44      7.15 o
   6   5  12       55.53       62.50      6.38 o
   7   5  12       63.71       67.39     10.10 o
   8   5  12        1.38       -0.55      6.10 o
   9   5  12       27.74       30.09      7.59 o
  10   5  12        0.15       -5.73      7.77 o
  11   5  12       17.09        7.97     12.46 o
  -2   6  12       49.51       53.93      9.00 o
  -1   6  12       37.75       48.35      4.40 o
   0   6  12      105.75      128.36      4.88 o
   1   6  12      112.20      113.57      4.56 o
   2   6  12       32.81       36.11      3.49 o
   3   6  12      267.52      283.12      5.33 o
   4   6  12       28.35       34.80      4.15 o
   5   6  12       18.77       20.59      5.26 o
   6   6  12      128.74      143.39     11.79 o
   7   6  12      364.80      377.10     13.23 o
   8   6  12      108.94       98.07      8.51 o
   9   6  12        0.76       -1.21      7.42 o
  10   6  12        2.50       10.30      8.42 o
  11   6  12        2.35        3.02     12.23 o
  -1   7  12       23.27       26.70      9.02 o
   0   7  12       14.53       15.42      4.19 o
   1   7  12        4.91       15.15      3.53 o
   2   7  12       31.33       23.24      2.35 o
   3   7  12       36.44       31.88      3.51 o
   4   7  12       26.86       28.99      3.82 o
   5   7  12       66.36       60.61      6.42 o
   6   7  12        8.07        3.57      8.15 o
   7   7  12      123.45      119.58      8.34 o
   8   7  12      473.96      443.62     15.06 o
   9   7  12      168.44      177.83     10.99 o
  10   7  12       10.46       21.71     11.95 o
  11   7  12        8.20       14.70     11.13 o
  -1   8  12        0.08       -3.64      7.50 o
   0   8  12        8.92       11.55      5.25 o
   1   8  12       13.82       20.50      4.35 o
   2   8  12      613.70      563.65     10.00 o
   3   8  12       21.86       17.23      4.01 o
   4   8  12       31.37       18.66      4.62 o
   5   8  12        2.63        2.94      5.86 o
   6   8  12       37.78       33.04      6.59 o
   7   8  12        4.36        4.83      7.26 o
   8   8  12      134.19      112.96      9.44 o
   9   8  12      143.16      143.64     13.37 o
  10   8  12        5.49       12.78     12.14 o
   0   9  12      112.36      126.37     13.70 o
   1   9  12        0.07        2.33      5.47 o
   2   9  12      285.75      304.65     10.59 o
   3   9  12      418.38      420.36     14.20 o
   4   9  12      120.72      130.20     11.36 o
   5   9  12       28.44       15.74      8.82 o
   6   9  12        4.38       -8.98      8.98 o
   7   9  12       32.53       21.07     10.40 o
   8   9  12       34.34       20.38      9.99 o
   9   9  12        6.23       14.98     11.91 o
  10   9  12        8.73       -5.77     12.41 o
   2  10  12        0.90        4.70      6.87 o
   3  10  12      234.66      226.20     18.85 o
   4  10  12       73.71       87.62      8.23 o
   5  10  12      151.87      148.40     13.74 o
   6  10  12      100.69       94.90     12.32 o
   7  10  12      105.23      108.05     13.15 o
   8  10  12        3.45       15.53     11.54 o
   9  10  12       15.56       11.82     11.04 o
   3  11  12       37.54       30.41     11.91 o
   4  11  12        2.47        5.22     10.95 o
   5  11  12       30.82       32.47     11.77 o
   6  11  12       92.43      100.40     13.83 o
   7  11  12        6.53        5.63     11.59 o
   8  11  12        4.01       17.36     10.76 o
  -1 -10  13       10.89       -1.69      8.75 o
   0 -10  13       43.56       40.86     10.31 o
   1 -10  13      240.50      267.22     17.77 o
  -3  -9  13       68.84       62.25      9.62 o
  -2  -9  13      137.98      149.69     13.60 o
  -1  -9  13      274.75      271.71     16.44 o
   0  -9  13       47.39       35.18      9.85 o
   1  -9  13       10.11       12.78      9.11 o
   2  -9  13        3.23        0.64      9.30 o
   3  -9  13       63.67       47.77     11.27 o
  -4  -8  13        4.03        4.77      4.81 o
  -3  -8  13      138.72      164.76     12.92 o
  -2  -8  13       38.27       46.63      8.84 o
  -1  -8  13      159.40      144.42     12.50 o
   0  -8  13      559.56      590.77     23.73 o
   1  -8  13      263.98      271.25     15.85 o
   2  -8  13        1.57        3.71      8.61 o
   3  -8  13        0.47       -2.47      8.93 o
   4  -8  13       12.91       31.28     11.18 o
   5  -8  13        2.76        5.31      9.89 o
  -4  -7  13        0.70        1.53      4.01 o
  -3  -7  13      126.28      124.02      7.54 o
  -2  -7  13      293.51      298.76     10.87 o
  -1  -7  13      136.08      151.78      8.65 o
   0  -7  13        4.46        2.34      4.40 o
   1  -7  13      180.35      166.14      8.75 o
   2  -7  13       80.35       95.41      9.94 o
   3  -7  13      110.45      121.88     11.63 o
   4  -7  13       14.10       29.22     10.03 o
   5  -7  13        3.05        5.50     10.17 o
   6  -7  13       38.92       29.86     11.86 o
  -4  -6  13      124.26      131.42      7.35 o
  -3  -6  13       58.31       52.08      5.20 o
  -2  -6  13       17.55        9.11      4.58 o
  -1  -6  13        0.49       -3.49      4.55 o
   0  -6  13      147.94      154.54      4.85 o
   1  -6  13      136.22      156.06      7.08 o
   2  -6  13       12.90       16.32      5.31 o
   3  -6  13      146.98      155.15      9.16 o
   4  -6  13      287.20      323.14     12.26 o
   5  -6  13       57.14       66.00     10.95 o
   6  -6  13       75.77       58.81     11.95 o
   7  -6  13       74.63       47.50     11.73 o
  -5  -5  13        6.06        6.81      4.32 o
  -4  -5  13      263.84      266.51      9.34 o
  -3  -5  13      434.77      451.51     12.18 o
  -2  -5  13      152.94      150.12      7.29 o
  -1  -5  13        7.24        4.76      4.17 o
   0  -5  13        0.07       -3.01      4.26 o
   1  -5  13      305.91      261.61      6.39 o
   2  -5  13      269.91      290.16     10.73 o
   3  -5  13      238.07      244.16      9.78 o
   4  -5  13        0.58        6.82      5.69 o
   5  -5  13       93.29       96.42      7.89 o
   6  -5  13      111.51      120.74     12.60 o
   7  -5  13      196.85      186.56     15.85 o
  -5  -4  13      126.31      135.53      6.29 o
  -4  -4  13       38.07       36.95      4.16 o
  -3  -4  13       64.22       59.44      3.85 o
  -2  -4  13      255.36      276.99      8.51 o
  -1  -4  13      345.90      366.32     15.62 o
   0  -4  13       48.68       38.96      4.45 o
   1  -4  13       47.45       45.70      3.17 o
   2  -4  13       50.12       41.89      4.02 o
   3  -4  13       48.73       45.41      5.37 o
   4  -4  13      167.87      164.60      8.80 o
   5  -4  13       78.79      101.69      7.54 o
   6  -4  13        5.78       11.06      6.36 o
   7  -4  13      231.54      248.71     17.50 o
   8  -4  13       93.27      128.07     14.34 o
  -5  -3  13       39.77       32.38      4.72 o
  -4  -3  13      237.22      226.22      9.78 o
  -3  -3  13      192.27      209.83      9.89 o
  -2  -3  13       14.04       14.91      5.11 o
  -1  -3  13        1.77        0.37      4.53 o
   0  -3  13      282.59      297.82      9.02 o
   1  -3  13      524.66      545.19     13.91 o
   2  -3  13      242.07      249.45      6.14 o
   3  -3  13        1.80       -2.65      3.66 o
   4  -3  13        2.46        0.88      4.79 o
   5  -3  13      325.14      294.20     11.13 o
   6  -3  13      139.99      138.20      8.58 o
   7  -3  13       32.97       39.46     11.24 o
   8  -3  13       21.59       12.41     10.81 o
  -2  -2  13        2.01       23.22      4.08 o
  -1  -2  13      241.34      247.41      7.06 o
   0  -2  13      141.15      143.83      6.01 o
   1  -2  13      147.42      157.97      6.72 o
   2  -2  13      272.63      304.70      6.17 o
   3  -2  13      362.47      371.25      7.82 o
   4  -2  13       14.56       16.08      5.01 o
   5  -2  13        7.47        3.44      5.34 o
   6  -2  13       78.34       64.08      6.91 o
   7  -2  13       40.28       36.91      6.80 o
   8  -2  13       24.68       37.42      8.19 o
   9  -2  13       43.18       66.19     12.96 o
  -1  -1  13        5.05        2.34      3.57 o
   0  -1  13      383.24      365.17      9.42 o
   1  -1  13       72.51       89.49      5.42 o
   2  -1  13       27.68       32.66      4.27 o
   3  -1  13      172.38      170.94      5.25 o
   4  -1  13      478.67      485.34     11.14 o
   5  -1  13      110.12      111.94      6.94 o
   6  -1  13       73.20       59.29      6.55 o
   7  -1  13        3.49        3.37      6.49 o
   8  -1  13        5.64       12.63      7.39 o
   9  -1  13       65.28       53.27     12.37 o
  -1   0  13        0.65        1.92      3.44 o
   0   0  13       32.50       25.95      3.11 o
   1   0  13        6.18        9.20      3.43 o
   2   0  13      458.34      442.15     11.64 o
   3   0  13      532.22      516.36      9.11 o
   4   0  13       16.80       21.98      3.79 o
   5   0  13       79.86       83.60      6.27 o
   6   0  13      124.46      143.63      8.93 o
   7   0  13      167.36      152.12      9.39 o
   8   0  13       33.59       36.25      7.64 o
   9   0  13        1.72       13.60      9.66 o
  10   0  13        0.12       11.77     10.86 o
  -4   1  13      123.28      153.76     16.17 o
  -3   1  13        0.15        3.89     11.27 o
  -1   1  13      180.00      182.14      7.12 o
   0   1  13      508.10      502.51      9.80 o
   1   1  13      356.81      340.04      9.85 o
   2   1  13      131.04      117.93      6.20 o
   3   1  13      554.04      542.83      9.33 o
   4   1  13      166.08      162.59      5.40 o
   5   1  13       55.35       59.20      6.79 o
   6   1  13       67.69       66.56      6.52 o
   7   1  13      116.73      122.35     10.74 o
   8   1  13      226.39      237.85     11.29 o
   9   1  13        1.11        5.16      7.83 o
  10   1  13        6.79       15.44     11.77 o
  -3   2  13      109.12      121.60      6.29 o
  -2   2  13      153.04      148.03      9.80 o
  -1   2  13       50.32       48.68      4.88 o
   0   2  13      306.79      322.68     10.33 o
   1   2  13      324.48      340.72      8.08 o
   2   2  13      151.84      158.92      5.77 o
   3   2  13        0.02       -1.19      2.12 o
   4   2  13        0.07       -2.87      2.87 o
   5   2  13       14.61       13.99      4.04 o
   6   2  13      485.44      478.65     14.17 o
   7   2  13       76.17       90.48      7.53 o
   8   2  13        0.15        7.63      6.96 o
   9   2  13        1.64       10.99      7.88 o
  10   2  13       42.92       50.57     12.55 o
  -3   3  13       71.42       75.53      8.93 o
  -2   3  13      236.57      229.87      8.80 o
  -1   3  13      309.81      309.20      6.82 o
   0   3  13      100.23      109.20      5.90 o
   1   3  13       12.68       17.18      3.40 o
   2   3  13      273.71      295.29      7.81 o
   3   3  13      209.27      203.20      5.39 o
   4   3  13        9.47        7.68      2.82 o
   5   3  13       31.18       25.21      4.18 o
   6   3  13        2.55        2.34      5.34 o
   7   3  13       58.15       53.06      6.44 o
   8   3  13      105.27      109.10      8.56 o
   9   3  13       41.71       46.05      7.95 o
  10   3  13        0.06        5.91     11.54 o
  -2   4  13      132.83       96.48      7.08 o
  -1   4  13       22.68       11.88      4.61 o
   0   4  13       56.10       60.75      3.20 o
   1   4  13       10.08       15.58      2.84 o
   2   4  13       53.06       53.45      4.17 o
   3   4  13       15.53       18.90      4.18 o
   4   4  13       17.20       25.52      3.00 o
   5   4  13      571.47      556.72     19.07 o
   6   4  13       61.17       57.12      6.36 o
   7   4  13        4.51        1.59      6.50 o
   8   4  13      176.26      132.17      9.05 o
   9   4  13        4.68       -3.80      7.09 o
  10   4  13       18.95       26.02     12.05 o
  -2   5  13      168.69      175.79     11.86 o
  -1   5  13       56.52       30.38      4.74 o
   0   5  13        1.24        4.58      3.08 o
   1   5  13       13.48       12.68      3.11 o
   2   5  13       82.84       85.30      4.87 o
   3   5  13      165.72      168.22      4.35 o
   4   5  13       57.35       64.98      4.60 o
   5   5  13       42.46       34.46      5.56 o
   6   5  13      278.78      267.99     10.66 o
   7   5  13       19.66       15.96      6.38 o
   8   5  13       44.29       37.74      7.49 o
   9   5  13       14.51       18.18      9.71 o
  10   5  13        4.24        2.47     11.45 o
  -1   6  13      164.86      176.83     19.26 o
   0   6  13       46.01       48.10      4.10 o
   1   6  13       13.37       22.25      3.50 o
   2   6  13       15.11        7.10      3.35 o
   3   6  13       12.75       13.07      2.51 o
   4   6  13      179.58      187.39      7.22 o
   5   6  13      216.59      236.08     17.02 o
   6   6  13       44.35       50.28      8.47 o
   7   6  13       11.86       20.94      6.59 o
   8   6  13       18.19       14.88      7.01 o
   9   6  13      183.11      158.30     14.43 o
  10   6  13        5.52        6.96     12.00 o
   0   7  13        2.50        5.41      4.99 o
   1   7  13        8.20       12.96      4.17 o
   2   7  13      116.50      112.63      5.48 o
   3   7  13       14.15        9.12      3.23 o
   4   7  13       18.91       15.50      5.48 o
   5   7  13      106.94      105.05      7.19 o
   6   7  13       62.18       70.64      7.29 o
   7   7  13       28.65       30.51     10.12 o
   8   7  13       86.04       75.90     12.00 o
   9   7  13       18.40       16.95     11.31 o
  10   7  13       95.51      112.13     14.47 o
   1   8  13       68.69       80.15      6.40 o
   2   8  13       34.60       45.82      5.71 o
   3   8  13       21.96       26.54      8.82 o
   4   8  13       87.37       78.92      7.24 o
   5   8  13       39.30       35.27      9.48 o
   6   8  13        1.80        2.11      9.39 o
   7   8  13        1.12       -9.34      9.34 o
   8   8  13      142.19      149.32     13.88 o
   9   8  13       25.37       35.09     11.18 o
   2   9  13      179.35      215.05     11.31 o
   3   9  13        0.19        3.36      6.38 o
   4   9  13       14.78       28.70     10.10 o
   5   9  13      169.34      201.58     16.03 o
   6   9  13       27.36       20.84     10.99 o
   7   9  13       15.26        8.89     10.53 o
   8   9  13       17.60        9.39     11.18 o
   9   9  13        0.89       10.67     12.05 o
   4  10  13       27.55       23.61      7.48 o
   5  10  13       16.41       14.06     10.99 o
   6  10  13       27.35       35.59     11.50 o
   7  10  13       45.37       38.98     11.68 o
   8  10  13        2.23        7.92     12.00 o
   0  -9  14      323.24      341.19     19.05 o
   1  -9  14      184.98      199.15     15.44 o
  -2  -8  14      136.06      137.23     11.04 o
  -1  -8  14       46.56       61.74      9.34 o
   0  -8  14        1.11       -7.42      8.38 o
   1  -8  14       50.25       45.76      9.48 o
   2  -8  14       26.62       47.22     10.63 o
   3  -8  14      123.84      108.23     12.41 o
  -3  -7  14       50.53       37.31      5.76 o
  -2  -7  14        4.14       -3.90      5.10 o
  -1  -7  14       46.11       50.06      8.57 o
   0  -7  14       93.04       99.16      9.89 o
   1  -7  14      135.27      141.72     11.45 o
   2  -7  14      153.78      152.16     14.15 o
   3  -7  14      192.71      184.73     14.89 o
   4  -7  14       19.83        5.95      9.66 o
   5  -7  14        0.19        6.60      9.48 o
  -3  -6  14      108.29      116.15      7.39 o
  -2  -6  14        4.04       -2.24      4.67 o
  -1  -6  14      199.88      204.57     14.06 o
   0  -6  14      108.48      125.32      7.51 o
   1  -6  14        7.97        5.38      5.31 o
   2  -6  14      462.95      446.08     19.42 o
   3  -6  14      749.84      745.41     27.67 o
   4  -6  14       81.31       68.61     11.13 o
   5  -6  14       10.73       25.56      9.30 o
   6  -6  14       36.83       57.76     11.04 o
  -3  -5  14       39.47       35.50      7.01 o
  -2  -5  14        1.19       -3.25      4.10 o
  -1  -5  14       54.75       41.93      4.94 o
   0  -5  14      176.56      183.01      8.49 o
   1  -5  14       76.29       92.14      4.31 o
   2  -5  14       63.46       60.82      8.93 o
   3  -5  14      677.76      642.58     24.55 o
   4  -5  14      371.38      402.15     19.33 o
   5  -5  14      264.54      280.68     17.18 o
   6  -5  14       18.89       12.37     10.31 o
   7  -5  14       79.32       83.00     13.01 o
  -3  -4  14      186.85      232.32     11.73 o
  -2  -4  14      496.48      541.77     13.42 o
  -1  -4  14      271.97      254.40      8.67 o
   0  -4  14       61.12       52.75      4.94 o
   1  -4  14       15.87       22.98      4.57 o
   2  -4  14       61.31       69.16      4.41 o
   3  -4  14      122.14      105.61      8.98 o
   4  -4  14      114.11      101.71      9.21 o
   5  -4  14      144.87      131.36     11.41 o
   6  -4  14      100.10      100.86     11.68 o
   7  -4  14        7.19       12.82      9.66 o
  -3  -3  14       13.03        9.16      4.63 o
  -2  -3  14      867.74      868.75     28.58 o
  -1  -3  14     1224.89     1231.48     26.92 o
   0  -3  14      721.61      716.11     17.01 o
   1  -3  14       15.32       13.59      4.26 o
   2  -3  14      148.67      158.39      5.51 o
   3  -3  14      145.61      147.19      6.49 o
   4  -3  14      209.74      176.17      8.92 o
   5  -3  14       23.32       30.18      6.14 o
   6  -3  14       36.26       36.83      9.85 o
   7  -3  14       53.55       50.43     11.08 o
   8  -3  14       17.89       19.05     11.45 o
  -2  -2  14       75.56       54.64      4.95 o
  -1  -2  14      492.35      504.43     11.99 o
   0  -2  14      520.87      482.50     12.78 o
   1  -2  14       64.44       88.73      5.12 o
   2  -2  14      265.21      262.47     13.15 o
   3  -2  14       41.03       51.72      4.12 o
   4  -2  14      304.01      312.77     10.77 o
   5  -2  14       12.75       12.32      5.71 o
   6  -2  14       51.86       45.13      6.85 o
   7  -2  14        3.84       10.76      9.53 o
   8  -2  14        2.94       -5.13     10.44 o
  -1  -1  14      213.70      189.17      8.84 o
   0  -1  14       22.46       19.41      3.42 o
   1  -1  14       46.50       46.67      4.37 o
   2  -1  14      615.47      594.49     15.06 o
   3  -1  14      112.67      127.41      4.68 o
   4  -1  14        5.15        8.11      4.00 o
   5  -1  14        6.92        8.32      5.36 o
   6  -1  14        6.59        5.61      7.21 o
   7  -1  14       73.74       54.32     10.03 o
   8  -1  14       14.85       26.38      9.76 o
   9  -1  14       10.30       13.37     11.36 o
  -1   0  14      279.73      275.65     10.58 o
   0   0  14       13.10       13.18      3.37 o
   1   0  14       28.58       40.38      4.09 o
   2   0  14       56.63       59.79      4.79 o
   3   0  14        2.11       -0.98      2.78 o
   4   0  14       70.25       71.40      4.58 o
   5   0  14      254.87      269.17     10.30 o
   6   0  14      320.65      293.39     11.37 o
   7   0  14       46.92       43.29      7.34 o
   8   0  14       48.91       25.79     10.49 o
   9   0  14        9.09       13.42     11.18 o
  -1   1  14       46.02       51.76      4.90 o
   0   1  14       16.72       31.38      3.89 o
   1   1  14      124.72      121.30      6.12 o
   2   1  14       32.55       31.39      4.44 o
   3   1  14       53.00       64.55      9.48 o
   4   1  14       26.45       34.84      5.21 o
   5   1  14       45.03       37.11      5.76 o
   6   1  14      437.85      429.49     13.54 o
   7   1  14      240.89      256.83     11.90 o
   8   1  14      186.83      189.44     15.76 o
   9   1  14       23.23       25.33     11.45 o
  -2   2  14       21.43       15.48      4.44 o
  -1   2  14       26.20       30.14      4.90 o
   0   2  14      164.94      160.88      5.23 o
   1   2  14      101.13       99.05      4.85 o
   2   2  14       94.02       83.51      6.70 o
   3   2  14       76.15       61.50      8.08 o
   4   2  14       78.14       74.85      4.50 o
   5   2  14        0.75       -2.17      5.07 o
   6   2  14       49.67       38.23      6.22 o
   7   2  14      224.17      229.69     11.15 o
   8   2  14      255.23      250.27     17.13 o
   9   2  14       30.49       32.93     11.59 o
  -2   3  14      129.17      139.91     18.09 o
  -1   3  14        0.01        1.42      3.94 o
   0   3  14      162.90      160.04      6.78 o
   1   3  14      508.39      523.99     11.35 o
   2   3  14      875.82      892.14     17.22 o
   3   3  14      310.42      282.98      8.31 o
   4   3  14       37.93       24.64      3.24 o
   5   3  14       24.17       21.82      6.66 o
   6   3  14       50.11       48.24      6.22 o
   7   3  14       50.79       32.52      6.67 o
   8   3  14       16.47       21.62     10.08 o
   9   3  14       34.64       24.96     10.26 o
  10   3  14       29.11       38.06     11.54 o
  -1   4  14      113.12      116.47      5.77 o
   0   4  14        2.59        1.36      4.26 o
   1   4  14        9.30       10.49      3.78 o
   2   4  14      472.50      495.79     11.16 o
   3   4  14      328.14      344.65      9.30 o
   4   4  14      452.98      451.86     10.49 o
   5   4  14        0.15        0.96      5.00 o
   6   4  14       80.68       87.09      6.98 o
   7   4  14      148.64      135.72     11.91 o
   8   4  14        0.36        9.89      9.99 o
   9   4  14        2.71        0.96     10.76 o
  10   4  14        1.61       -1.97     10.72 o
  -1   5  14      105.90      101.33      7.88 o
   0   5  14        0.09       -2.00      4.27 o
   1   5  14       56.61       52.44      3.69 o
   2   5  14        7.54       -1.61      4.09 o
   3   5  14       99.15      102.88      6.56 o
   4   5  14      186.28      184.67      8.43 o
   5   5  14       68.78       89.50      6.76 o
   6   5  14        5.21        4.51      5.80 o
   7   5  14        8.88        9.76      9.44 o
   8   5  14        0.97       -6.09      8.70 o
   9   5  14        6.87        4.40      9.89 o
   0   6  14        8.45        9.86      4.26 o
   1   6  14      116.76      143.73      5.30 o
   2   6  14       73.01       79.30      4.66 o
   3   6  14       28.28       19.41      5.61 o
   4   6  14        0.33       -3.46      5.93 o
   5   6  14        1.03        2.89      8.43 o
   6   6  14       10.41       20.02      9.21 o
   7   6  14       57.99       62.89     10.76 o
   8   6  14       99.67       87.71     12.00 o
   9   6  14        0.05        1.74     11.31 o
   1   7  14        1.24        9.24      4.35 o
   2   7  14       74.19       91.01      5.51 o
   3   7  14       71.09       79.74     11.29 o
   4   7  14        0.29        4.99      8.06 o
   5   7  14       39.68       44.57      9.76 o
   6   7  14       32.63       43.42     10.26 o
   7   7  14        5.11       -2.47      9.62 o
   8   7  14       55.94       57.35     11.82 o
   9   7  14       41.43       45.35     11.22 o
   2   8  14        5.93        8.46      6.13 o
   3   8  14        1.72        2.94      6.24 o
   4   8  14       69.40       67.56     10.99 o
   5   8  14       50.86       47.04     10.99 o
   6   8  14        8.97        6.82      9.85 o
   7   8  14        2.65       -2.75     10.03 o
   8   8  14       12.24       16.72     11.04 o
   4   9  14      250.09      262.67     12.63 o
   5   9  14      146.99      140.75     13.37 o
   6   9  14        2.15        6.60     10.44 o
   7   9  14        2.10        6.00     10.72 o
   0  -7  15      103.19      105.26     10.21 o
   1  -7  15        0.31        2.84      8.43 o
   2  -7  15      353.21      361.30     18.46 o
   3  -7  15      177.80      178.59     15.07 o
  -1  -6  15       19.57       18.63      5.37 o
   0  -6  15      100.68       86.98      9.34 o
   1  -6  15       57.22       78.14      9.39 o
   2  -6  15       18.73       16.26      8.84 o
   3  -6  15       39.86       46.03     10.26 o
   4  -6  15       40.17       42.55     10.49 o
  -2  -5  15      195.12      197.91      8.20 o
  -1  -5  15      202.22      185.91      8.36 o
   0  -5  15       42.33       36.83      5.46 o
   1  -5  15        0.39        1.92      7.51 o
   2  -5  15      146.82      154.17     12.87 o
   3  -5  15       88.62      101.78     10.53 o
   4  -5  15       78.86       84.87     10.90 o
   5  -5  15        4.23        8.52     10.12 o
  -2  -4  15       22.84       22.49      6.14 o
  -1  -4  15      319.81      353.08     10.43 o
   0  -4  15      236.44      258.03      9.39 o
   1  -4  15        0.51        3.09      4.73 o
   2  -4  15        1.66       -2.29      7.65 o
   3  -4  15        4.51       -2.93      7.28 o
   4  -4  15       83.37       67.29      9.80 o
   5  -4  15      103.95      136.59     12.14 o
   6  -4  15        1.24        7.28      9.85 o
  -2  -3  15      105.45       94.03      8.15 o
  -1  -3  15        8.31        1.33      5.40 o
   0  -3  15      246.38      246.95      8.67 o
   1  -3  15       67.33       88.46      5.75 o
   2  -3  15      104.01       97.68      6.33 o
   3  -3  15       34.89       31.98      9.07 o
   4  -3  15       73.90       50.52      9.53 o
   5  -3  15       48.52       38.34      9.48 o
   6  -3  15       24.02       22.54      9.66 o
   7  -3  15       50.88       49.61     11.22 o
  -2  -2  15       58.16       47.91      5.04 o
  -1  -2  15      149.00      148.63      8.93 o
   0  -2  15       23.05       31.35      4.35 o
   1  -2  15        0.15        1.70      4.35 o
   2  -2  15        8.05       10.55      4.66 o
   3  -2  15      176.00      214.43      6.59 o
   4  -2  15      287.11      303.26     15.99 o
   5  -2  15        2.56        0.05      7.97 o
   6  -2  15        0.54       -8.52      8.52 o
   7  -2  15        9.99        7.37      9.80 o
  -1  -1  15       30.29       25.28      4.95 o
   0  -1  15       19.15       15.63      3.67 o
   1  -1  15       13.72       22.37      4.34 o
   2  -1  15      380.84      368.08     18.50 o
   3  -1  15        0.70        8.13      4.98 o
   4  -1  15      238.66      255.82      9.75 o
   5  -1  15       44.38       62.20      9.62 o
   6  -1  15      105.76       87.26     10.44 o
   7  -1  15        3.56       -2.38      9.39 o
   8  -1  15       12.11       13.47     10.53 o
  -1   0  15      154.35      141.40      7.79 o
   0   0  15        6.24       10.44      5.18 o
   1   0  15        3.95        1.67      3.89 o
   2   0  15      236.12      202.91      8.27 o
   3   0  15       19.12       30.32      5.25 o
   4   0  15       82.85       93.56      5.89 o
   5   0  15        1.56       -3.16      7.97 o
   6   0  15      116.30      130.04     11.36 o
   7   0  15      101.28      107.91     11.50 o
   8   0  15       33.18       45.90     10.99 o
  -1   1  15      100.02      106.17      7.33 o
   0   1  15       17.30       26.47      5.54 o
   1   1  15       41.41       38.54      4.42 o
   2   1  15       13.52        7.13      4.42 o
   3   1  15       11.38       12.90      4.85 o
   4   1  15      194.93      194.59      6.67 o
   5   1  15      123.57      127.27      9.14 o
   6   1  15       62.43       64.17     10.49 o
   7   1  15        0.03       -2.98      9.30 o
   8   1  15       10.52       23.36     10.58 o
  -1   2  15      180.28      192.97      9.44 o
   0   2  15        1.74        5.22      5.40 o
   1   2  15       33.84       50.48      5.02 o
   2   2  15      110.44      119.22      7.46 o
   3   2  15       82.23       86.13      6.12 o
   4   2  15       66.53       54.59      3.27 o
   5   2  15       63.30       64.94      5.94 o
   6   2  15       54.70       51.25      9.39 o
   7   2  15       31.96       54.96     10.31 o
   8   2  15       40.31       46.35     11.18 o
   9   2  15        5.50        3.39     11.13 o
   0   3  15       62.99       91.29      8.34 o
   1   3  15        9.93       16.45      4.43 o
   2   3  15       40.66       43.11      4.53 o
   3   3  15      262.26      278.98      8.43 o
   4   3  15      211.81      221.32      6.68 o
   5   3  15       37.99       39.57      9.02 o
   6   3  15        0.54       11.18      9.25 o
   7   3  15        0.47        2.89      9.21 o
   8   3  15       35.20       42.92     10.67 o
   9   3  15       11.57       26.98     11.63 o
   0   4  15       63.91       74.57      7.60 o
   1   4  15      210.64      225.38      8.79 o
   2   4  15       38.86       43.06      4.56 o
   3   4  15        1.53        3.17      5.12 o
   4   4  15       47.29       64.77      9.76 o
   5   4  15       56.31       59.18      9.71 o
   6   4  15       25.90       31.97      9.34 o
   7   4  15        4.23       -2.38      9.25 o
   8   4  15       16.76        3.39     10.26 o
   9   4  15        0.52       -1.15     11.22 o
   1   5  15      141.82      146.10      8.49 o
   2   5  15        2.48        3.84      5.20 o
   3   5  15        5.47        9.96      5.52 o
   4   5  15      122.13      131.04     11.54 o
   5   5  15        0.72       -4.08      8.75 o
   6   5  15        1.30        6.73      9.11 o
   7   5  15       24.22       22.35     10.08 o
   8   5  15      117.14      107.00     12.73 o
   2   6  15        0.57       12.05      5.64 o
   3   6  15       10.00       21.12      8.89 o
   4   6  15       34.27       37.33      9.44 o
   5   6  15       27.84       23.31      9.80 o
   6   6  15       83.77      108.92     12.37 o
   7   6  15        0.63       -1.69     10.58 o
   8   6  15       51.20       47.91     11.27 o
   3   7  15        3.69        4.17      9.39 o
   4   7  15        9.72       18.14      9.71 o
   5   7  15       10.77        6.78      9.21 o
   6   7  15       13.36       28.76     10.99 o
   7   7  15       47.93       69.03     12.46 o
   1  -5  16        8.95       14.70      8.02 o
   2  -5  16       70.18       79.74      9.85 o
   3  -5  16        0.47       -8.93      8.93 o
   0  -4  16       21.78       22.46      6.11 o
   1  -4  16       37.95       19.01      5.41 o
   2  -4  16       22.53       21.89      7.97 o
   3  -4  16       35.06       49.56      9.30 o
   4  -4  16        0.06       -2.02      9.21 o
   0  -3  16      400.79      451.12     12.36 o
   1  -3  16      595.09      603.67     15.76 o
   2  -3  16       53.85       56.43      8.52 o
   3  -3  16        1.15        7.97      7.92 o
   4  -3  16        0.71        6.82      8.79 o
   5  -3  16       74.79       45.62      9.99 o
   0  -2  16      142.63      139.56     10.17 o
   1  -2  16      820.40      798.40     19.20 o
   2  -2  16      413.01      412.34     12.45 o
   3  -2  16        3.35        4.31      7.42 o
   4  -2  16        2.70        6.73      8.38 o
   5  -2  16       98.87      111.81     11.63 o
   6  -2  16       90.69       89.00     11.50 o
   0  -1  16       85.75       72.14      6.87 o
   1  -1  16      147.70      114.57      6.99 o
   2  -1  16      329.35      335.82     11.09 o
   3  -1  16       15.25       18.70      5.24 o
   4  -1  16      112.82      114.78     10.40 o
   5  -1  16       14.65        7.74      8.93 o
   6  -1  16       34.35       29.68     10.21 o
   7  -1  16        3.39        1.15      9.62 o
   0   0  16      114.61      116.52      8.70 o
   1   0  16       75.71       90.21      5.50 o
   2   0  16        9.82        0.90      4.74 o
   3   0  16        1.15        2.14      5.10 o
   4   0  16        0.68       -1.92      7.88 o
   5   0  16       78.83       87.35     10.49 o
   6   0  16       14.44        8.20      9.25 o
   7   0  16        1.08       -1.19      9.76 o
   0   1  16        2.17        5.68      5.77 o
   1   1  16      101.68      112.94      6.80 o
   2   1  16       15.60       14.24      5.00 o
   3   1  16        0.03       -4.97      4.97 o
   4   1  16       40.45       49.79      8.61 o
   5   1  16       11.91       19.10      8.89 o
   6   1  16       39.84       46.90     10.44 o
   7   1  16       59.16       57.57     11.13 o
   1   2  16       31.10       32.70      6.82 o
   2   2  16        1.23        2.73      4.91 o
   3   2  16        7.74        2.58      5.12 o
   4   2  16        4.48       12.69      8.02 o
   5   2  16       33.57       29.59      9.02 o
   6   2  16        7.80       15.25      9.71 o
   7   2  16       29.32       22.35     10.21 o
   1   3  16        2.70       12.55      6.87 o
   2   3  16       48.58       70.93      9.48 o
   3   3  16      102.99      118.18      7.58 o
   4   3  16       47.82       48.05      9.39 o
   5   3  16       13.97       13.42      8.98 o
   6   3  16       25.55       32.89     10.21 o
   7   3  16        0.12       -0.64      9.66 o
   2   4  16       38.98       49.52      5.96 o
   3   4  16      153.35      172.09      9.15 o
   4   4  16      301.97      324.65     17.54 o
   5   4  16      122.07      146.30     12.23 o
   6   4  16       32.20       19.60     10.21 o
   7   4  16       10.08        7.79     10.12 o
   3   5  16       68.75       70.08      9.89 o
   4   5  16       70.72       86.57     10.76 o
   5   5  16      137.92      140.80     12.78 o
   6   5  16      135.90      146.02     13.42 o
   3   0  17       42.23       42.00      8.84 o
   4   0  17      103.16      115.65     11.08 o
   4   1  17       73.90       71.73      9.89 o
 
